# Supplementary material for: Structure of the Hexadecane Rotator Phase: Combination of X-ray Spectra and Molecular Dynamics Simulation
Source: J Phys Chem B. 2023 Aug 30;127(36):7772–84. doi: 10.1021/acs.jpcb.3c02027 (PMC10510391; doi:10.1021/acs.jpcb.3c02027)
Supplement: Supplementary file 2 — jp3c02027_si_002.zip [file jp3c02027_si_002.zip]

Archive with 11 entries (8 files):
- supporting_archive_C16_rotator_XRay_MD_review_2023-07-03/
- supporting_archive_C16_rotator_XRay_MD_review_2023-07-03/C16_RI_CIF/
- supporting_archive_C16_rotator_XRay_MD_review_2023-07-03/C16_RI_CIF/C16_RI_Fmmm_SoleilABC_v4.cif
- supporting_archive_C16_rotator_XRay_MD_review_2023-07-03/Williams7B_LAMMPS_moltemplate/
- supporting_archive_C16_rotator_XRay_MD_review_2023-07-03/Williams7B_LAMMPS_moltemplate/C16_20-10x2-3x2_triclinic-supercell.pdb
- supporting_archive_C16_rotator_XRay_MD_review_2023-07-03/Williams7B_LAMMPS_moltemplate/hexadecane.lt
- supporting_archive_C16_rotator_XRay_MD_review_2023-07-03/Williams7B_LAMMPS_moltemplate/system.in.charges
- supporting_archive_C16_rotator_XRay_MD_review_2023-07-03/Williams7B_LAMMPS_moltemplate/system.in.init
- supporting_archive_C16_rotator_XRay_MD_review_2023-07-03/Williams7B_LAMMPS_moltemplate/system.in.settings
- supporting_archive_C16_rotator_XRay_MD_review_2023-07-03/Williams7B_LAMMPS_moltemplate/system.lt
- supporting_archive_C16_rotator_XRay_MD_review_2023-07-03/Williams7B_LAMMPS_moltemplate/williams7B.lt
