# Supplementary material for: Structure of the Hexadecane Rotator Phase: Combination of X-ray Spectra and Molecular Dynamics Simulation
Source: J Phys Chem B. 2023 Aug 30;127(36):7772–84. doi: 10.1021/acs.jpcb.3c02027 (PMC10510391; doi:10.1021/acs.jpcb.3c02027)
Supplement: Supplementary file 2 — jp3c02027_si_002.zip [file jp3c02027_si_002.zip › supporting_archive_C16_rotator_XRay_MD_review_2023-07-03/C16_RI_CIF/C16_RI_Fmmm_SoleilABC_v4.cif]

data_RI
_audit_creation_method         'generated by CrystalMaker X for Windows'
_cell_length_a                   5.043477
_cell_length_b                   7.734546
_cell_length_c                  44.795381
_cell_angle_alpha               90.000000
_cell_angle_beta                90.000000
_cell_angle_gamma               90.000000

_symmetry_space_group_name_H-M     'F m m m'

loop_
_symmetry_equiv_pos_as_xyz
'+x,+y,+z'
'-x,-y,+z'
'-x,+y,-z'
'+x,-y,-z'
'-x,-y,-z'
'+x,+y,-z'
'+x,-y,+z'
'-x,+y,+z'
'+x,1/2+y,1/2+z'
'1/2+x,1/2+y,+z'
'1/2+x,+y,1/2+z'
'-x,1/2-y,1/2+z'
'1/2-x,1/2-y,+z'
'1/2-x,-y,1/2+z'
'-x,1/2+y,1/2-z'
'1/2-x,1/2+y,-z'
'1/2-x,+y,1/2-z'
'+x,1/2-y,1/2-z'
'1/2+x,1/2-y,-z'
'1/2+x,-y,1/2-z'
'-x,1/2-y,1/2-z'
'1/2-x,1/2-y,-z'
'1/2-x,-y,1/2-z'
'+x,1/2+y,1/2-z'
'1/2+x,1/2+y,-z'
'1/2+x,+y,1/2-z'
'+x,1/2-y,1/2+z'
'1/2+x,1/2-y,+z'
'1/2+x,-y,1/2+z'
'-x,1/2+y,1/2+z'
'1/2-x,1/2+y,+z'
'1/2-x,+y,1/2+z'

loop_
_atom_site_label
_atom_site_type_symbol
_atom_site_occupancy
_atom_site_fract_x
_atom_site_fract_y
_atom_site_fract_z
Site1   H  0.25  -0.027974  -0.016927  -0.234163
Site2   H  0.25   0.026089   0.180739  -0.214739
Site3   C  0.25   0.059764   0.040070  -0.213913
Site4   H  0.25   0.275395   0.017460  -0.214756
Site5   H  0.25  -0.276453  -0.016968  -0.185649
Site6   C  0.25  -0.059899  -0.038113  -0.185632
Site7   H  0.25  -0.029354  -0.179426  -0.185778
Site8   H  0.25   0.028341   0.179638  -0.156999
Site9   C  0.25   0.059117   0.038246  -0.157061
Site10  H  0.25   0.275722   0.017359  -0.157133
Site11  H  0.25  -0.275521  -0.018408  -0.128439
Site12  C  0.25  -0.058828  -0.038954  -0.128481
Site13  H  0.25  -0.027328  -0.180228  -0.128494
Site14  H  0.25   0.028308   0.179463  -0.099933
Site15  C  0.25   0.059807   0.038189  -0.099946
Site16  H  0.25   0.276432   0.017715  -0.099960
Site17  H  0.25  -0.275161  -0.018676  -0.071390
Site18  C  0.25  -0.058463  -0.038990  -0.071378
Site19  H  0.25  -0.026580  -0.180304  -0.071359
Site20  H  0.25   0.027585   0.179764  -0.042854
Site21  C  0.25   0.059468   0.038449  -0.042834
Site22  H  0.25   0.276365   0.018205  -0.042804
Site23  H  0.25  -0.275631  -0.018557  -0.014325
Site24  C  0.25  -0.058860  -0.038710  -0.014287
Site25  H  0.25  -0.026919  -0.180045  -0.014247
