# Supplementary material for: Structure of the Hexadecane Rotator Phase: Combination of X-ray Spectra and Molecular Dynamics Simulation
Source: J Phys Chem B. 2023 Aug 30;127(36):7772–84. doi: 10.1021/acs.jpcb.3c02027 (PMC10510391; doi:10.1021/acs.jpcb.3c02027)
Supplement: Supplementary file 2 — jp3c02027_si_002.zip [file jp3c02027_si_002.zip › supporting_archive_C16_rotator_XRay_MD_review_2023-07-03/Williams7B_LAMMPS_moltemplate/C16_20-10x2-3x2_triclinic-supercell.pdb]

TITLE     Generated by trjconv : triclinic_C16_NVT_test t=   0.00000
REMARK    THIS IS A SIMULATION BOX
CRYST1   85.400   93.136  129.702  93.71  72.65  98.96 P 1           1
MODEL        1
ATOM      1  C   C16A    1       2.950  -1.460   9.010  1.00  0.00            
ATOM      2  C   C16A    1       2.600  -0.480   7.890  1.00  0.00            
ATOM      3  C   C16A    1       2.170  -1.180   6.600  1.00  0.00            
ATOM      4  C   C16A    1       1.810  -0.200   5.480  1.00  0.00            
ATOM      5  C   C16A    1       1.370  -0.900   4.190  1.00  0.00            
ATOM      6  C   C16A    1       1.020   0.070   3.060  1.00  0.00            
ATOM      7  C   C16A    1       0.580  -0.630   1.770  1.00  0.00            
ATOM      8  C   C16A    1       0.220   0.350   0.640  1.00  0.00            
ATOM      9  C   C16A    1      -0.230  -0.350  -0.650  1.00  0.00            
ATOM     10  C   C16A    1      -0.580   0.630  -1.770  1.00  0.00            
ATOM     11  C   C16A    1      -1.030  -0.070  -3.060  1.00  0.00            
ATOM     12  C   C16A    1      -1.380   0.900  -4.180  1.00  0.00            
ATOM     13  C   C16A    1      -1.820   0.200  -5.480  1.00  0.00            
ATOM     14  C   C16A    1      -2.170   1.180  -6.600  1.00  0.00            
ATOM     15  C   C16A    1      -2.600   0.480  -7.900  1.00  0.00            
ATOM     16  C   C16A    1      -2.960   1.460  -9.010  1.00  0.00            
ATOM     17  H   C16A    1       3.780  -2.120   8.700  1.00  0.00            
ATOM     18  H   C16A    1       2.090  -2.100   9.260  1.00  0.00            
ATOM     19  H   C16A    1       3.260  -0.940   9.930  1.00  0.00            
ATOM     20  H   C16A    1       3.470   0.170   7.690  1.00  0.00            
ATOM     21  H   C16A    1       1.790   0.190   8.240  1.00  0.00            
ATOM     22  H   C16A    1       1.290  -1.820   6.810  1.00  0.00            
ATOM     23  H   C16A    1       2.980  -1.850   6.260  1.00  0.00            
ATOM     24  H   C16A    1       2.690   0.440   5.260  1.00  0.00            
ATOM     25  H   C16A    1       1.000   0.470   5.820  1.00  0.00            
ATOM     26  H   C16A    1       0.500  -1.550   4.400  1.00  0.00            
ATOM     27  H   C16A    1       2.180  -1.570   3.840  1.00  0.00            
ATOM     28  H   C16A    1       1.890   0.720   2.840  1.00  0.00            
ATOM     29  H   C16A    1       0.210   0.750   3.400  1.00  0.00            
ATOM     30  H   C16A    1      -0.300  -1.270   1.990  1.00  0.00            
ATOM     31  H   C16A    1       1.380  -1.300   1.430  1.00  0.00            
ATOM     32  H   C16A    1       1.090   0.990   0.430  1.00  0.00            
ATOM     33  H   C16A    1      -0.590   1.020   0.990  1.00  0.00            
ATOM     34  H   C16A    1       0.580  -1.020  -0.990  1.00  0.00            
ATOM     35  H   C16A    1      -1.100  -0.990  -0.430  1.00  0.00            
ATOM     36  H   C16A    1      -1.390   1.300  -1.430  1.00  0.00            
ATOM     37  H   C16A    1       0.290   1.270  -1.980  1.00  0.00            
ATOM     38  H   C16A    1      -0.220  -0.750  -3.400  1.00  0.00            
ATOM     39  H   C16A    1      -1.900  -0.710  -2.850  1.00  0.00            
ATOM     40  H   C16A    1      -2.190   1.570  -3.840  1.00  0.00            
ATOM     41  H   C16A    1      -0.510   1.550  -4.400  1.00  0.00            
ATOM     42  H   C16A    1      -1.010  -0.470  -5.820  1.00  0.00            
ATOM     43  H   C16A    1      -2.690  -0.440  -5.260  1.00  0.00            
ATOM     44  H   C16A    1      -2.980   1.850  -6.260  1.00  0.00            
ATOM     45  H   C16A    1      -1.300   1.820  -6.810  1.00  0.00            
ATOM     46  H   C16A    1      -1.800  -0.190  -8.240  1.00  0.00            
ATOM     47  H   C16A    1      -3.480  -0.170  -7.690  1.00  0.00            
ATOM     48  H   C16A    1      -3.270   0.940  -9.930  1.00  0.00            
ATOM     49  H   C16A    1      -2.090   2.100  -9.260  1.00  0.00            
ATOM     50  H   C16A    1      -3.780   2.120  -8.700  1.00  0.00            
ATOM     51  C   C16A    2      11.530  -1.860  29.640  1.00  0.00            
ATOM     52  C   C16A    2      11.180  -0.880  28.520  1.00  0.00            
ATOM     53  C   C16A    2      10.750  -1.580  27.230  1.00  0.00            
ATOM     54  C   C16A    2      10.390  -0.600  26.110  1.00  0.00            
ATOM     55  C   C16A    2       9.950  -1.300  24.820  1.00  0.00            
ATOM     56  C   C16A    2       9.600  -0.330  23.690  1.00  0.00            
ATOM     57  C   C16A    2       9.160  -1.030  22.400  1.00  0.00            
ATOM     58  C   C16A    2       8.800  -0.050  21.270  1.00  0.00            
ATOM     59  C   C16A    2       8.350  -0.750  19.980  1.00  0.00            
ATOM     60  C   C16A    2       8.000   0.230  18.860  1.00  0.00            
ATOM     61  C   C16A    2       7.550  -0.470  17.570  1.00  0.00            
ATOM     62  C   C16A    2       7.200   0.500  16.450  1.00  0.00            
ATOM     63  C   C16A    2       6.760  -0.200  15.150  1.00  0.00            
ATOM     64  C   C16A    2       6.410   0.780  14.030  1.00  0.00            
ATOM     65  C   C16A    2       5.980   0.080  12.730  1.00  0.00            
ATOM     66  C   C16A    2       5.620   1.060  11.620  1.00  0.00            
ATOM     67  H   C16A    2      12.360  -2.520  29.330  1.00  0.00            
ATOM     68  H   C16A    2      10.670  -2.500  29.890  1.00  0.00            
ATOM     69  H   C16A    2      11.840  -1.340  30.560  1.00  0.00            
ATOM     70  H   C16A    2      12.050  -0.230  28.320  1.00  0.00            
ATOM     71  H   C16A    2      10.370  -0.210  28.870  1.00  0.00            
ATOM     72  H   C16A    2       9.870  -2.220  27.440  1.00  0.00            
ATOM     73  H   C16A    2      11.560  -2.250  26.890  1.00  0.00            
ATOM     74  H   C16A    2      11.270   0.040  25.890  1.00  0.00            
ATOM     75  H   C16A    2       9.580   0.070  26.450  1.00  0.00            
ATOM     76  H   C16A    2       9.080  -1.950  25.030  1.00  0.00            
ATOM     77  H   C16A    2      10.760  -1.970  24.470  1.00  0.00            
ATOM     78  H   C16A    2      10.470   0.320  23.470  1.00  0.00            
ATOM     79  H   C16A    2       8.790   0.350  24.030  1.00  0.00            
ATOM     80  H   C16A    2       8.280  -1.670  22.620  1.00  0.00            
ATOM     81  H   C16A    2       9.960  -1.700  22.060  1.00  0.00            
ATOM     82  H   C16A    2       9.670   0.590  21.060  1.00  0.00            
ATOM     83  H   C16A    2       7.990   0.620  21.620  1.00  0.00            
ATOM     84  H   C16A    2       9.160  -1.420  19.640  1.00  0.00            
ATOM     85  H   C16A    2       7.480  -1.390  20.200  1.00  0.00            
ATOM     86  H   C16A    2       7.190   0.900  19.200  1.00  0.00            
ATOM     87  H   C16A    2       8.870   0.870  18.650  1.00  0.00            
ATOM     88  H   C16A    2       8.360  -1.150  17.230  1.00  0.00            
ATOM     89  H   C16A    2       6.680  -1.110  17.780  1.00  0.00            
ATOM     90  H   C16A    2       6.390   1.170  16.790  1.00  0.00            
ATOM     91  H   C16A    2       8.070   1.150  16.230  1.00  0.00            
ATOM     92  H   C16A    2       7.570  -0.870  14.810  1.00  0.00            
ATOM     93  H   C16A    2       5.890  -0.840  15.370  1.00  0.00            
ATOM     94  H   C16A    2       5.600   1.450  14.370  1.00  0.00            
ATOM     95  H   C16A    2       7.280   1.420  13.820  1.00  0.00            
ATOM     96  H   C16A    2       6.780  -0.590  12.390  1.00  0.00            
ATOM     97  H   C16A    2       5.100  -0.570  12.940  1.00  0.00            
ATOM     98  H   C16A    2       5.310   0.540  10.700  1.00  0.00            
ATOM     99  H   C16A    2       6.490   1.700  11.370  1.00  0.00            
ATOM    100  H   C16A    2       4.800   1.720  11.930  1.00  0.00            
ATOM    101  C   C16A    3       4.360   3.140   9.010  1.00  0.00            
ATOM    102  C   C16A    3       4.010   4.120   7.890  1.00  0.00            
ATOM    103  C   C16A    3       3.580   3.420   6.600  1.00  0.00            
ATOM    104  C   C16A    3       3.220   4.400   5.480  1.00  0.00            
ATOM    105  C   C16A    3       2.780   3.700   4.190  1.00  0.00            
ATOM    106  C   C16A    3       2.430   4.670   3.060  1.00  0.00            
ATOM    107  C   C16A    3       1.990   3.970   1.770  1.00  0.00            
ATOM    108  C   C16A    3       1.630   4.950   0.640  1.00  0.00            
ATOM    109  C   C16A    3       1.180   4.250  -0.650  1.00  0.00            
ATOM    110  C   C16A    3       0.830   5.230  -1.770  1.00  0.00            
ATOM    111  C   C16A    3       0.380   4.530  -3.060  1.00  0.00            
ATOM    112  C   C16A    3       0.030   5.500  -4.180  1.00  0.00            
ATOM    113  C   C16A    3      -0.410   4.800  -5.480  1.00  0.00            
ATOM    114  C   C16A    3      -0.760   5.780  -6.600  1.00  0.00            
ATOM    115  C   C16A    3      -1.190   5.080  -7.900  1.00  0.00            
ATOM    116  C   C16A    3      -1.550   6.060  -9.010  1.00  0.00            
ATOM    117  H   C16A    3       5.190   2.480   8.700  1.00  0.00            
ATOM    118  H   C16A    3       3.500   2.500   9.260  1.00  0.00            
ATOM    119  H   C16A    3       4.670   3.660   9.930  1.00  0.00            
ATOM    120  H   C16A    3       4.880   4.770   7.690  1.00  0.00            
ATOM    121  H   C16A    3       3.200   4.790   8.240  1.00  0.00            
ATOM    122  H   C16A    3       2.700   2.780   6.810  1.00  0.00            
ATOM    123  H   C16A    3       4.390   2.750   6.260  1.00  0.00            
ATOM    124  H   C16A    3       4.100   5.040   5.260  1.00  0.00            
ATOM    125  H   C16A    3       2.410   5.070   5.820  1.00  0.00            
ATOM    126  H   C16A    3       1.910   3.050   4.400  1.00  0.00            
ATOM    127  H   C16A    3       3.590   3.030   3.840  1.00  0.00            
ATOM    128  H   C16A    3       3.300   5.320   2.840  1.00  0.00            
ATOM    129  H   C16A    3       1.620   5.350   3.400  1.00  0.00            
ATOM    130  H   C16A    3       1.110   3.330   1.990  1.00  0.00            
ATOM    131  H   C16A    3       2.790   3.300   1.430  1.00  0.00            
ATOM    132  H   C16A    3       2.500   5.590   0.430  1.00  0.00            
ATOM    133  H   C16A    3       0.820   5.620   0.990  1.00  0.00            
ATOM    134  H   C16A    3       1.990   3.580  -0.990  1.00  0.00            
ATOM    135  H   C16A    3       0.310   3.610  -0.430  1.00  0.00            
ATOM    136  H   C16A    3       0.020   5.900  -1.430  1.00  0.00            
ATOM    137  H   C16A    3       1.700   5.870  -1.980  1.00  0.00            
ATOM    138  H   C16A    3       1.190   3.850  -3.400  1.00  0.00            
ATOM    139  H   C16A    3      -0.490   3.890  -2.850  1.00  0.00            
ATOM    140  H   C16A    3      -0.780   6.170  -3.840  1.00  0.00            
ATOM    141  H   C16A    3       0.900   6.150  -4.400  1.00  0.00            
ATOM    142  H   C16A    3       0.400   4.130  -5.820  1.00  0.00            
ATOM    143  H   C16A    3      -1.280   4.160  -5.260  1.00  0.00            
ATOM    144  H   C16A    3      -1.570   6.450  -6.260  1.00  0.00            
ATOM    145  H   C16A    3       0.110   6.420  -6.810  1.00  0.00            
ATOM    146  H   C16A    3      -0.390   4.410  -8.240  1.00  0.00            
ATOM    147  H   C16A    3      -2.070   4.430  -7.690  1.00  0.00            
ATOM    148  H   C16A    3      -1.860   5.540  -9.930  1.00  0.00            
ATOM    149  H   C16A    3      -0.680   6.700  -9.260  1.00  0.00            
ATOM    150  H   C16A    3      -2.370   6.720  -8.700  1.00  0.00            
ATOM    151  C   C16A    4      12.940   2.740  29.640  1.00  0.00            
ATOM    152  C   C16A    4      12.590   3.720  28.520  1.00  0.00            
ATOM    153  C   C16A    4      12.160   3.020  27.230  1.00  0.00            
ATOM    154  C   C16A    4      11.800   4.000  26.110  1.00  0.00            
ATOM    155  C   C16A    4      11.360   3.300  24.820  1.00  0.00            
ATOM    156  C   C16A    4      11.010   4.270  23.690  1.00  0.00            
ATOM    157  C   C16A    4      10.570   3.570  22.400  1.00  0.00            
ATOM    158  C   C16A    4      10.210   4.550  21.270  1.00  0.00            
ATOM    159  C   C16A    4       9.760   3.850  19.980  1.00  0.00            
ATOM    160  C   C16A    4       9.410   4.830  18.860  1.00  0.00            
ATOM    161  C   C16A    4       8.960   4.130  17.570  1.00  0.00            
ATOM    162  C   C16A    4       8.610   5.100  16.450  1.00  0.00            
ATOM    163  C   C16A    4       8.170   4.400  15.150  1.00  0.00            
ATOM    164  C   C16A    4       7.820   5.380  14.030  1.00  0.00            
ATOM    165  C   C16A    4       7.390   4.680  12.730  1.00  0.00            
ATOM    166  C   C16A    4       7.030   5.660  11.620  1.00  0.00            
ATOM    167  H   C16A    4      13.770   2.080  29.330  1.00  0.00            
ATOM    168  H   C16A    4      12.080   2.100  29.890  1.00  0.00            
ATOM    169  H   C16A    4      13.250   3.260  30.560  1.00  0.00            
ATOM    170  H   C16A    4      13.460   4.370  28.320  1.00  0.00            
ATOM    171  H   C16A    4      11.780   4.390  28.870  1.00  0.00            
ATOM    172  H   C16A    4      11.280   2.380  27.440  1.00  0.00            
ATOM    173  H   C16A    4      12.970   2.350  26.890  1.00  0.00            
ATOM    174  H   C16A    4      12.680   4.640  25.890  1.00  0.00            
ATOM    175  H   C16A    4      10.990   4.670  26.450  1.00  0.00            
ATOM    176  H   C16A    4      10.490   2.650  25.030  1.00  0.00            
ATOM    177  H   C16A    4      12.170   2.630  24.470  1.00  0.00            
ATOM    178  H   C16A    4      11.880   4.920  23.470  1.00  0.00            
ATOM    179  H   C16A    4      10.200   4.950  24.030  1.00  0.00            
ATOM    180  H   C16A    4       9.690   2.930  22.620  1.00  0.00            
ATOM    181  H   C16A    4      11.370   2.900  22.060  1.00  0.00            
ATOM    182  H   C16A    4      11.080   5.190  21.060  1.00  0.00            
ATOM    183  H   C16A    4       9.400   5.220  21.620  1.00  0.00            
ATOM    184  H   C16A    4      10.570   3.180  19.640  1.00  0.00            
ATOM    185  H   C16A    4       8.890   3.210  20.200  1.00  0.00            
ATOM    186  H   C16A    4       8.600   5.500  19.200  1.00  0.00            
ATOM    187  H   C16A    4      10.280   5.470  18.650  1.00  0.00            
ATOM    188  H   C16A    4       9.770   3.450  17.230  1.00  0.00            
ATOM    189  H   C16A    4       8.090   3.490  17.780  1.00  0.00            
ATOM    190  H   C16A    4       7.800   5.770  16.790  1.00  0.00            
ATOM    191  H   C16A    4       9.480   5.750  16.230  1.00  0.00            
ATOM    192  H   C16A    4       8.980   3.730  14.810  1.00  0.00            
ATOM    193  H   C16A    4       7.300   3.760  15.370  1.00  0.00            
ATOM    194  H   C16A    4       7.010   6.050  14.370  1.00  0.00            
ATOM    195  H   C16A    4       8.690   6.020  13.820  1.00  0.00            
ATOM    196  H   C16A    4       8.190   4.010  12.390  1.00  0.00            
ATOM    197  H   C16A    4       6.510   4.030  12.940  1.00  0.00            
ATOM    198  H   C16A    4       6.720   5.140  10.700  1.00  0.00            
ATOM    199  H   C16A    4       7.900   6.300  11.370  1.00  0.00            
ATOM    200  H   C16A    4       6.210   6.320  11.930  1.00  0.00            
ATOM    201  C   C16A    5      15.840  -2.260  50.270  1.00  0.00            
ATOM    202  C   C16A    5      15.490  -1.280  49.150  1.00  0.00            
ATOM    203  C   C16A    5      15.060  -1.980  47.860  1.00  0.00            
ATOM    204  C   C16A    5      14.700  -1.000  46.740  1.00  0.00            
ATOM    205  C   C16A    5      14.260  -1.700  45.450  1.00  0.00            
ATOM    206  C   C16A    5      13.910  -0.730  44.320  1.00  0.00            
ATOM    207  C   C16A    5      13.470  -1.430  43.030  1.00  0.00            
ATOM    208  C   C16A    5      13.110  -0.450  41.900  1.00  0.00            
ATOM    209  C   C16A    5      12.660  -1.150  40.610  1.00  0.00            
ATOM    210  C   C16A    5      12.310  -0.170  39.490  1.00  0.00            
ATOM    211  C   C16A    5      11.860  -0.870  38.200  1.00  0.00            
ATOM    212  C   C16A    5      11.510   0.100  37.080  1.00  0.00            
ATOM    213  C   C16A    5      11.070  -0.600  35.780  1.00  0.00            
ATOM    214  C   C16A    5      10.720   0.380  34.660  1.00  0.00            
ATOM    215  C   C16A    5      10.290  -0.320  33.360  1.00  0.00            
ATOM    216  C   C16A    5       9.930   0.660  32.250  1.00  0.00            
ATOM    217  H   C16A    5      16.670  -2.920  49.960  1.00  0.00            
ATOM    218  H   C16A    5      14.980  -2.900  50.520  1.00  0.00            
ATOM    219  H   C16A    5      16.150  -1.740  51.190  1.00  0.00            
ATOM    220  H   C16A    5      16.360  -0.630  48.950  1.00  0.00            
ATOM    221  H   C16A    5      14.680  -0.610  49.500  1.00  0.00            
ATOM    222  H   C16A    5      14.180  -2.620  48.070  1.00  0.00            
ATOM    223  H   C16A    5      15.870  -2.650  47.520  1.00  0.00            
ATOM    224  H   C16A    5      15.580  -0.360  46.520  1.00  0.00            
ATOM    225  H   C16A    5      13.890  -0.330  47.080  1.00  0.00            
ATOM    226  H   C16A    5      13.390  -2.350  45.660  1.00  0.00            
ATOM    227  H   C16A    5      15.070  -2.370  45.100  1.00  0.00            
ATOM    228  H   C16A    5      14.780  -0.080  44.100  1.00  0.00            
ATOM    229  H   C16A    5      13.100  -0.050  44.660  1.00  0.00            
ATOM    230  H   C16A    5      12.590  -2.070  43.250  1.00  0.00            
ATOM    231  H   C16A    5      14.270  -2.100  42.690  1.00  0.00            
ATOM    232  H   C16A    5      13.980   0.190  41.690  1.00  0.00            
ATOM    233  H   C16A    5      12.300   0.220  42.250  1.00  0.00            
ATOM    234  H   C16A    5      13.470  -1.820  40.270  1.00  0.00            
ATOM    235  H   C16A    5      11.790  -1.790  40.830  1.00  0.00            
ATOM    236  H   C16A    5      11.500   0.500  39.830  1.00  0.00            
ATOM    237  H   C16A    5      13.180   0.470  39.280  1.00  0.00            
ATOM    238  H   C16A    5      12.670  -1.550  37.860  1.00  0.00            
ATOM    239  H   C16A    5      10.990  -1.510  38.410  1.00  0.00            
ATOM    240  H   C16A    5      10.700   0.770  37.420  1.00  0.00            
ATOM    241  H   C16A    5      12.380   0.750  36.860  1.00  0.00            
ATOM    242  H   C16A    5      11.880  -1.270  35.440  1.00  0.00            
ATOM    243  H   C16A    5      10.200  -1.240  36.000  1.00  0.00            
ATOM    244  H   C16A    5       9.910   1.050  35.000  1.00  0.00            
ATOM    245  H   C16A    5      11.590   1.020  34.450  1.00  0.00            
ATOM    246  H   C16A    5      11.090  -0.990  33.020  1.00  0.00            
ATOM    247  H   C16A    5       9.410  -0.970  33.570  1.00  0.00            
ATOM    248  H   C16A    5       9.620   0.140  31.330  1.00  0.00            
ATOM    249  H   C16A    5      10.800   1.300  32.000  1.00  0.00            
ATOM    250  H   C16A    5       9.110   1.320  32.560  1.00  0.00            
ATOM    251  C   C16A    6      24.420  -2.660  70.900  1.00  0.00            
ATOM    252  C   C16A    6      24.070  -1.680  69.780  1.00  0.00            
ATOM    253  C   C16A    6      23.640  -2.380  68.490  1.00  0.00            
ATOM    254  C   C16A    6      23.280  -1.400  67.370  1.00  0.00            
ATOM    255  C   C16A    6      22.840  -2.100  66.080  1.00  0.00            
ATOM    256  C   C16A    6      22.490  -1.130  64.950  1.00  0.00            
ATOM    257  C   C16A    6      22.050  -1.830  63.660  1.00  0.00            
ATOM    258  C   C16A    6      21.690  -0.850  62.530  1.00  0.00            
ATOM    259  C   C16A    6      21.240  -1.550  61.240  1.00  0.00            
ATOM    260  C   C16A    6      20.890  -0.570  60.120  1.00  0.00            
ATOM    261  C   C16A    6      20.440  -1.270  58.830  1.00  0.00            
ATOM    262  C   C16A    6      20.090  -0.300  57.710  1.00  0.00            
ATOM    263  C   C16A    6      19.650  -1.000  56.410  1.00  0.00            
ATOM    264  C   C16A    6      19.300  -0.020  55.290  1.00  0.00            
ATOM    265  C   C16A    6      18.870  -0.720  53.990  1.00  0.00            
ATOM    266  C   C16A    6      18.510   0.260  52.880  1.00  0.00            
ATOM    267  H   C16A    6      25.250  -3.320  70.590  1.00  0.00            
ATOM    268  H   C16A    6      23.560  -3.300  71.150  1.00  0.00            
ATOM    269  H   C16A    6      24.730  -2.140  71.820  1.00  0.00            
ATOM    270  H   C16A    6      24.940  -1.030  69.580  1.00  0.00            
ATOM    271  H   C16A    6      23.260  -1.010  70.130  1.00  0.00            
ATOM    272  H   C16A    6      22.760  -3.020  68.700  1.00  0.00            
ATOM    273  H   C16A    6      24.450  -3.050  68.150  1.00  0.00            
ATOM    274  H   C16A    6      24.160  -0.760  67.150  1.00  0.00            
ATOM    275  H   C16A    6      22.470  -0.730  67.710  1.00  0.00            
ATOM    276  H   C16A    6      21.970  -2.750  66.290  1.00  0.00            
ATOM    277  H   C16A    6      23.650  -2.770  65.730  1.00  0.00            
ATOM    278  H   C16A    6      23.360  -0.480  64.730  1.00  0.00            
ATOM    279  H   C16A    6      21.680  -0.450  65.290  1.00  0.00            
ATOM    280  H   C16A    6      21.170  -2.470  63.880  1.00  0.00            
ATOM    281  H   C16A    6      22.850  -2.500  63.320  1.00  0.00            
ATOM    282  H   C16A    6      22.560  -0.210  62.320  1.00  0.00            
ATOM    283  H   C16A    6      20.880  -0.180  62.880  1.00  0.00            
ATOM    284  H   C16A    6      22.050  -2.220  60.900  1.00  0.00            
ATOM    285  H   C16A    6      20.370  -2.190  61.460  1.00  0.00            
ATOM    286  H   C16A    6      20.080   0.100  60.460  1.00  0.00            
ATOM    287  H   C16A    6      21.760   0.070  59.910  1.00  0.00            
ATOM    288  H   C16A    6      21.250  -1.950  58.490  1.00  0.00            
ATOM    289  H   C16A    6      19.570  -1.910  59.040  1.00  0.00            
ATOM    290  H   C16A    6      19.280   0.370  58.050  1.00  0.00            
ATOM    291  H   C16A    6      20.960   0.350  57.490  1.00  0.00            
ATOM    292  H   C16A    6      20.460  -1.670  56.070  1.00  0.00            
ATOM    293  H   C16A    6      18.780  -1.640  56.630  1.00  0.00            
ATOM    294  H   C16A    6      18.490   0.650  55.630  1.00  0.00            
ATOM    295  H   C16A    6      20.170   0.620  55.080  1.00  0.00            
ATOM    296  H   C16A    6      19.670  -1.390  53.650  1.00  0.00            
ATOM    297  H   C16A    6      17.990  -1.370  54.200  1.00  0.00            
ATOM    298  H   C16A    6      18.200  -0.260  51.960  1.00  0.00            
ATOM    299  H   C16A    6      19.380   0.900  52.630  1.00  0.00            
ATOM    300  H   C16A    6      17.690   0.920  53.190  1.00  0.00            
ATOM    301  C   C16A    7      17.250   2.340  50.270  1.00  0.00            
ATOM    302  C   C16A    7      16.900   3.320  49.150  1.00  0.00            
ATOM    303  C   C16A    7      16.470   2.620  47.860  1.00  0.00            
ATOM    304  C   C16A    7      16.110   3.600  46.740  1.00  0.00            
ATOM    305  C   C16A    7      15.670   2.900  45.450  1.00  0.00            
ATOM    306  C   C16A    7      15.320   3.870  44.320  1.00  0.00            
ATOM    307  C   C16A    7      14.880   3.170  43.030  1.00  0.00            
ATOM    308  C   C16A    7      14.520   4.150  41.900  1.00  0.00            
ATOM    309  C   C16A    7      14.070   3.450  40.610  1.00  0.00            
ATOM    310  C   C16A    7      13.720   4.430  39.490  1.00  0.00            
ATOM    311  C   C16A    7      13.270   3.730  38.200  1.00  0.00            
ATOM    312  C   C16A    7      12.920   4.700  37.080  1.00  0.00            
ATOM    313  C   C16A    7      12.480   4.000  35.780  1.00  0.00            
ATOM    314  C   C16A    7      12.130   4.980  34.660  1.00  0.00            
ATOM    315  C   C16A    7      11.700   4.280  33.360  1.00  0.00            
ATOM    316  C   C16A    7      11.340   5.260  32.250  1.00  0.00            
ATOM    317  H   C16A    7      18.080   1.680  49.960  1.00  0.00            
ATOM    318  H   C16A    7      16.390   1.700  50.520  1.00  0.00            
ATOM    319  H   C16A    7      17.560   2.860  51.190  1.00  0.00            
ATOM    320  H   C16A    7      17.770   3.970  48.950  1.00  0.00            
ATOM    321  H   C16A    7      16.090   3.990  49.500  1.00  0.00            
ATOM    322  H   C16A    7      15.590   1.980  48.070  1.00  0.00            
ATOM    323  H   C16A    7      17.280   1.950  47.520  1.00  0.00            
ATOM    324  H   C16A    7      16.990   4.240  46.520  1.00  0.00            
ATOM    325  H   C16A    7      15.300   4.270  47.080  1.00  0.00            
ATOM    326  H   C16A    7      14.800   2.250  45.660  1.00  0.00            
ATOM    327  H   C16A    7      16.480   2.230  45.100  1.00  0.00            
ATOM    328  H   C16A    7      16.190   4.520  44.100  1.00  0.00            
ATOM    329  H   C16A    7      14.510   4.550  44.660  1.00  0.00            
ATOM    330  H   C16A    7      14.000   2.530  43.250  1.00  0.00            
ATOM    331  H   C16A    7      15.680   2.500  42.690  1.00  0.00            
ATOM    332  H   C16A    7      15.390   4.790  41.690  1.00  0.00            
ATOM    333  H   C16A    7      13.710   4.820  42.250  1.00  0.00            
ATOM    334  H   C16A    7      14.880   2.780  40.270  1.00  0.00            
ATOM    335  H   C16A    7      13.200   2.810  40.830  1.00  0.00            
ATOM    336  H   C16A    7      12.910   5.100  39.830  1.00  0.00            
ATOM    337  H   C16A    7      14.590   5.070  39.280  1.00  0.00            
ATOM    338  H   C16A    7      14.080   3.050  37.860  1.00  0.00            
ATOM    339  H   C16A    7      12.400   3.090  38.410  1.00  0.00            
ATOM    340  H   C16A    7      12.110   5.370  37.420  1.00  0.00            
ATOM    341  H   C16A    7      13.790   5.350  36.860  1.00  0.00            
ATOM    342  H   C16A    7      13.290   3.330  35.440  1.00  0.00            
ATOM    343  H   C16A    7      11.610   3.360  36.000  1.00  0.00            
ATOM    344  H   C16A    7      11.320   5.650  35.000  1.00  0.00            
ATOM    345  H   C16A    7      13.000   5.620  34.450  1.00  0.00            
ATOM    346  H   C16A    7      12.500   3.610  33.020  1.00  0.00            
ATOM    347  H   C16A    7      10.820   3.630  33.570  1.00  0.00            
ATOM    348  H   C16A    7      11.030   4.740  31.330  1.00  0.00            
ATOM    349  H   C16A    7      12.210   5.900  32.000  1.00  0.00            
ATOM    350  H   C16A    7      10.520   5.920  32.560  1.00  0.00            
ATOM    351  C   C16A    8      25.830   1.940  70.900  1.00  0.00            
ATOM    352  C   C16A    8      25.480   2.920  69.780  1.00  0.00            
ATOM    353  C   C16A    8      25.050   2.220  68.490  1.00  0.00            
ATOM    354  C   C16A    8      24.690   3.200  67.370  1.00  0.00            
ATOM    355  C   C16A    8      24.250   2.500  66.080  1.00  0.00            
ATOM    356  C   C16A    8      23.900   3.470  64.950  1.00  0.00            
ATOM    357  C   C16A    8      23.460   2.770  63.660  1.00  0.00            
ATOM    358  C   C16A    8      23.100   3.750  62.530  1.00  0.00            
ATOM    359  C   C16A    8      22.650   3.050  61.240  1.00  0.00            
ATOM    360  C   C16A    8      22.300   4.030  60.120  1.00  0.00            
ATOM    361  C   C16A    8      21.850   3.330  58.830  1.00  0.00            
ATOM    362  C   C16A    8      21.500   4.300  57.710  1.00  0.00            
ATOM    363  C   C16A    8      21.060   3.600  56.410  1.00  0.00            
ATOM    364  C   C16A    8      20.710   4.580  55.290  1.00  0.00            
ATOM    365  C   C16A    8      20.280   3.880  53.990  1.00  0.00            
ATOM    366  C   C16A    8      19.920   4.860  52.880  1.00  0.00            
ATOM    367  H   C16A    8      26.660   1.280  70.590  1.00  0.00            
ATOM    368  H   C16A    8      24.970   1.300  71.150  1.00  0.00            
ATOM    369  H   C16A    8      26.140   2.460  71.820  1.00  0.00            
ATOM    370  H   C16A    8      26.350   3.570  69.580  1.00  0.00            
ATOM    371  H   C16A    8      24.670   3.590  70.130  1.00  0.00            
ATOM    372  H   C16A    8      24.170   1.580  68.700  1.00  0.00            
ATOM    373  H   C16A    8      25.860   1.550  68.150  1.00  0.00            
ATOM    374  H   C16A    8      25.570   3.840  67.150  1.00  0.00            
ATOM    375  H   C16A    8      23.880   3.870  67.710  1.00  0.00            
ATOM    376  H   C16A    8      23.380   1.850  66.290  1.00  0.00            
ATOM    377  H   C16A    8      25.060   1.830  65.730  1.00  0.00            
ATOM    378  H   C16A    8      24.770   4.120  64.730  1.00  0.00            
ATOM    379  H   C16A    8      23.090   4.150  65.290  1.00  0.00            
ATOM    380  H   C16A    8      22.580   2.130  63.880  1.00  0.00            
ATOM    381  H   C16A    8      24.260   2.100  63.320  1.00  0.00            
ATOM    382  H   C16A    8      23.970   4.390  62.320  1.00  0.00            
ATOM    383  H   C16A    8      22.290   4.420  62.880  1.00  0.00            
ATOM    384  H   C16A    8      23.460   2.380  60.900  1.00  0.00            
ATOM    385  H   C16A    8      21.780   2.410  61.460  1.00  0.00            
ATOM    386  H   C16A    8      21.490   4.700  60.460  1.00  0.00            
ATOM    387  H   C16A    8      23.170   4.670  59.910  1.00  0.00            
ATOM    388  H   C16A    8      22.660   2.650  58.490  1.00  0.00            
ATOM    389  H   C16A    8      20.980   2.690  59.040  1.00  0.00            
ATOM    390  H   C16A    8      20.690   4.970  58.050  1.00  0.00            
ATOM    391  H   C16A    8      22.370   4.950  57.490  1.00  0.00            
ATOM    392  H   C16A    8      21.870   2.930  56.070  1.00  0.00            
ATOM    393  H   C16A    8      20.190   2.960  56.630  1.00  0.00            
ATOM    394  H   C16A    8      19.900   5.250  55.630  1.00  0.00            
ATOM    395  H   C16A    8      21.580   5.220  55.080  1.00  0.00            
ATOM    396  H   C16A    8      21.080   3.210  53.650  1.00  0.00            
ATOM    397  H   C16A    8      19.400   3.230  54.200  1.00  0.00            
ATOM    398  H   C16A    8      19.610   4.340  51.960  1.00  0.00            
ATOM    399  H   C16A    8      20.790   5.500  52.630  1.00  0.00            
ATOM    400  H   C16A    8      19.100   5.520  53.190  1.00  0.00            
ATOM    401  C   C16A    9      28.730  -3.060  91.530  1.00  0.00            
ATOM    402  C   C16A    9      28.380  -2.080  90.410  1.00  0.00            
ATOM    403  C   C16A    9      27.950  -2.780  89.120  1.00  0.00            
ATOM    404  C   C16A    9      27.590  -1.800  88.000  1.00  0.00            
ATOM    405  C   C16A    9      27.150  -2.500  86.710  1.00  0.00            
ATOM    406  C   C16A    9      26.800  -1.530  85.580  1.00  0.00            
ATOM    407  C   C16A    9      26.360  -2.230  84.290  1.00  0.00            
ATOM    408  C   C16A    9      26.000  -1.250  83.160  1.00  0.00            
ATOM    409  C   C16A    9      25.550  -1.950  81.870  1.00  0.00            
ATOM    410  C   C16A    9      25.200  -0.970  80.750  1.00  0.00            
ATOM    411  C   C16A    9      24.750  -1.670  79.460  1.00  0.00            
ATOM    412  C   C16A    9      24.400  -0.700  78.340  1.00  0.00            
ATOM    413  C   C16A    9      23.960  -1.400  77.040  1.00  0.00            
ATOM    414  C   C16A    9      23.610  -0.420  75.920  1.00  0.00            
ATOM    415  C   C16A    9      23.180  -1.120  74.620  1.00  0.00            
ATOM    416  C   C16A    9      22.820  -0.140  73.510  1.00  0.00            
ATOM    417  H   C16A    9      29.560  -3.720  91.220  1.00  0.00            
ATOM    418  H   C16A    9      27.870  -3.700  91.780  1.00  0.00            
ATOM    419  H   C16A    9      29.040  -2.540  92.450  1.00  0.00            
ATOM    420  H   C16A    9      29.250  -1.430  90.210  1.00  0.00            
ATOM    421  H   C16A    9      27.570  -1.410  90.760  1.00  0.00            
ATOM    422  H   C16A    9      27.070  -3.420  89.330  1.00  0.00            
ATOM    423  H   C16A    9      28.760  -3.450  88.780  1.00  0.00            
ATOM    424  H   C16A    9      28.470  -1.160  87.780  1.00  0.00            
ATOM    425  H   C16A    9      26.780  -1.130  88.340  1.00  0.00            
ATOM    426  H   C16A    9      26.280  -3.150  86.920  1.00  0.00            
ATOM    427  H   C16A    9      27.960  -3.170  86.360  1.00  0.00            
ATOM    428  H   C16A    9      27.670  -0.880  85.360  1.00  0.00            
ATOM    429  H   C16A    9      25.990  -0.850  85.920  1.00  0.00            
ATOM    430  H   C16A    9      25.480  -2.870  84.510  1.00  0.00            
ATOM    431  H   C16A    9      27.160  -2.900  83.950  1.00  0.00            
ATOM    432  H   C16A    9      26.870  -0.610  82.950  1.00  0.00            
ATOM    433  H   C16A    9      25.190  -0.580  83.510  1.00  0.00            
ATOM    434  H   C16A    9      26.360  -2.620  81.530  1.00  0.00            
ATOM    435  H   C16A    9      24.680  -2.590  82.090  1.00  0.00            
ATOM    436  H   C16A    9      24.390  -0.300  81.090  1.00  0.00            
ATOM    437  H   C16A    9      26.070  -0.330  80.540  1.00  0.00            
ATOM    438  H   C16A    9      25.560  -2.350  79.120  1.00  0.00            
ATOM    439  H   C16A    9      23.880  -2.310  79.670  1.00  0.00            
ATOM    440  H   C16A    9      23.590  -0.030  78.680  1.00  0.00            
ATOM    441  H   C16A    9      25.270  -0.050  78.120  1.00  0.00            
ATOM    442  H   C16A    9      24.770  -2.070  76.700  1.00  0.00            
ATOM    443  H   C16A    9      23.090  -2.040  77.260  1.00  0.00            
ATOM    444  H   C16A    9      22.800   0.250  76.260  1.00  0.00            
ATOM    445  H   C16A    9      24.480   0.220  75.710  1.00  0.00            
ATOM    446  H   C16A    9      23.980  -1.790  74.280  1.00  0.00            
ATOM    447  H   C16A    9      22.300  -1.770  74.830  1.00  0.00            
ATOM    448  H   C16A    9      22.510  -0.660  72.590  1.00  0.00            
ATOM    449  H   C16A    9      23.690   0.500  73.260  1.00  0.00            
ATOM    450  H   C16A    9      22.000   0.520  73.820  1.00  0.00            
ATOM    451  C   C16A   10      37.310  -3.460 112.160  1.00  0.00            
ATOM    452  C   C16A   10      36.960  -2.480 111.040  1.00  0.00            
ATOM    453  C   C16A   10      36.530  -3.180 109.750  1.00  0.00            
ATOM    454  C   C16A   10      36.170  -2.200 108.630  1.00  0.00            
ATOM    455  C   C16A   10      35.730  -2.900 107.340  1.00  0.00            
ATOM    456  C   C16A   10      35.380  -1.930 106.210  1.00  0.00            
ATOM    457  C   C16A   10      34.940  -2.630 104.920  1.00  0.00            
ATOM    458  C   C16A   10      34.580  -1.650 103.790  1.00  0.00            
ATOM    459  C   C16A   10      34.130  -2.350 102.500  1.00  0.00            
ATOM    460  C   C16A   10      33.780  -1.370 101.380  1.00  0.00            
ATOM    461  C   C16A   10      33.330  -2.070 100.090  1.00  0.00            
ATOM    462  C   C16A   10      32.980  -1.100  98.970  1.00  0.00            
ATOM    463  C   C16A   10      32.540  -1.800  97.670  1.00  0.00            
ATOM    464  C   C16A   10      32.190  -0.820  96.550  1.00  0.00            
ATOM    465  C   C16A   10      31.760  -1.520  95.250  1.00  0.00            
ATOM    466  C   C16A   10      31.400  -0.540  94.140  1.00  0.00            
ATOM    467  H   C16A   10      38.140  -4.120 111.850  1.00  0.00            
ATOM    468  H   C16A   10      36.450  -4.100 112.410  1.00  0.00            
ATOM    469  H   C16A   10      37.620  -2.940 113.080  1.00  0.00            
ATOM    470  H   C16A   10      37.830  -1.830 110.840  1.00  0.00            
ATOM    471  H   C16A   10      36.150  -1.810 111.390  1.00  0.00            
ATOM    472  H   C16A   10      35.650  -3.820 109.960  1.00  0.00            
ATOM    473  H   C16A   10      37.340  -3.850 109.410  1.00  0.00            
ATOM    474  H   C16A   10      37.050  -1.560 108.410  1.00  0.00            
ATOM    475  H   C16A   10      35.360  -1.530 108.970  1.00  0.00            
ATOM    476  H   C16A   10      34.860  -3.550 107.550  1.00  0.00            
ATOM    477  H   C16A   10      36.540  -3.570 106.990  1.00  0.00            
ATOM    478  H   C16A   10      36.250  -1.280 105.990  1.00  0.00            
ATOM    479  H   C16A   10      34.570  -1.250 106.550  1.00  0.00            
ATOM    480  H   C16A   10      34.060  -3.270 105.140  1.00  0.00            
ATOM    481  H   C16A   10      35.740  -3.300 104.580  1.00  0.00            
ATOM    482  H   C16A   10      35.450  -1.010 103.580  1.00  0.00            
ATOM    483  H   C16A   10      33.770  -0.980 104.140  1.00  0.00            
ATOM    484  H   C16A   10      34.940  -3.020 102.160  1.00  0.00            
ATOM    485  H   C16A   10      33.260  -2.990 102.720  1.00  0.00            
ATOM    486  H   C16A   10      32.970  -0.700 101.720  1.00  0.00            
ATOM    487  H   C16A   10      34.650  -0.730 101.170  1.00  0.00            
ATOM    488  H   C16A   10      34.140  -2.750  99.750  1.00  0.00            
ATOM    489  H   C16A   10      32.460  -2.710 100.300  1.00  0.00            
ATOM    490  H   C16A   10      32.170  -0.430  99.310  1.00  0.00            
ATOM    491  H   C16A   10      33.850  -0.450  98.750  1.00  0.00            
ATOM    492  H   C16A   10      33.350  -2.470  97.330  1.00  0.00            
ATOM    493  H   C16A   10      31.670  -2.440  97.890  1.00  0.00            
ATOM    494  H   C16A   10      31.380  -0.150  96.890  1.00  0.00            
ATOM    495  H   C16A   10      33.060  -0.180  96.340  1.00  0.00            
ATOM    496  H   C16A   10      32.560  -2.190  94.910  1.00  0.00            
ATOM    497  H   C16A   10      30.880  -2.170  95.460  1.00  0.00            
ATOM    498  H   C16A   10      31.090  -1.060  93.220  1.00  0.00            
ATOM    499  H   C16A   10      32.270   0.100  93.890  1.00  0.00            
ATOM    500  H   C16A   10      30.580   0.120  94.450  1.00  0.00            
ATOM    501  C   C16A   11      30.140   1.540  91.530  1.00  0.00            
ATOM    502  C   C16A   11      29.790   2.520  90.410  1.00  0.00            
ATOM    503  C   C16A   11      29.360   1.820  89.120  1.00  0.00            
ATOM    504  C   C16A   11      29.000   2.800  88.000  1.00  0.00            
ATOM    505  C   C16A   11      28.560   2.100  86.710  1.00  0.00            
ATOM    506  C   C16A   11      28.210   3.070  85.580  1.00  0.00            
ATOM    507  C   C16A   11      27.770   2.370  84.290  1.00  0.00            
ATOM    508  C   C16A   11      27.410   3.350  83.160  1.00  0.00            
ATOM    509  C   C16A   11      26.960   2.650  81.870  1.00  0.00            
ATOM    510  C   C16A   11      26.610   3.630  80.750  1.00  0.00            
ATOM    511  C   C16A   11      26.160   2.930  79.460  1.00  0.00            
ATOM    512  C   C16A   11      25.810   3.900  78.340  1.00  0.00            
ATOM    513  C   C16A   11      25.370   3.200  77.040  1.00  0.00            
ATOM    514  C   C16A   11      25.020   4.180  75.920  1.00  0.00            
ATOM    515  C   C16A   11      24.590   3.480  74.620  1.00  0.00            
ATOM    516  C   C16A   11      24.230   4.460  73.510  1.00  0.00            
ATOM    517  H   C16A   11      30.970   0.880  91.220  1.00  0.00            
ATOM    518  H   C16A   11      29.280   0.900  91.780  1.00  0.00            
ATOM    519  H   C16A   11      30.450   2.060  92.450  1.00  0.00            
ATOM    520  H   C16A   11      30.660   3.170  90.210  1.00  0.00            
ATOM    521  H   C16A   11      28.980   3.190  90.760  1.00  0.00            
ATOM    522  H   C16A   11      28.480   1.180  89.330  1.00  0.00            
ATOM    523  H   C16A   11      30.170   1.150  88.780  1.00  0.00            
ATOM    524  H   C16A   11      29.880   3.440  87.780  1.00  0.00            
ATOM    525  H   C16A   11      28.190   3.470  88.340  1.00  0.00            
ATOM    526  H   C16A   11      27.690   1.450  86.920  1.00  0.00            
ATOM    527  H   C16A   11      29.370   1.430  86.360  1.00  0.00            
ATOM    528  H   C16A   11      29.080   3.720  85.360  1.00  0.00            
ATOM    529  H   C16A   11      27.400   3.750  85.920  1.00  0.00            
ATOM    530  H   C16A   11      26.890   1.730  84.510  1.00  0.00            
ATOM    531  H   C16A   11      28.570   1.700  83.950  1.00  0.00            
ATOM    532  H   C16A   11      28.280   3.990  82.950  1.00  0.00            
ATOM    533  H   C16A   11      26.600   4.020  83.510  1.00  0.00            
ATOM    534  H   C16A   11      27.770   1.980  81.530  1.00  0.00            
ATOM    535  H   C16A   11      26.090   2.010  82.090  1.00  0.00            
ATOM    536  H   C16A   11      25.800   4.300  81.090  1.00  0.00            
ATOM    537  H   C16A   11      27.480   4.270  80.540  1.00  0.00            
ATOM    538  H   C16A   11      26.970   2.250  79.120  1.00  0.00            
ATOM    539  H   C16A   11      25.290   2.290  79.670  1.00  0.00            
ATOM    540  H   C16A   11      25.000   4.570  78.680  1.00  0.00            
ATOM    541  H   C16A   11      26.680   4.550  78.120  1.00  0.00            
ATOM    542  H   C16A   11      26.180   2.530  76.700  1.00  0.00            
ATOM    543  H   C16A   11      24.500   2.560  77.260  1.00  0.00            
ATOM    544  H   C16A   11      24.210   4.850  76.260  1.00  0.00            
ATOM    545  H   C16A   11      25.890   4.820  75.710  1.00  0.00            
ATOM    546  H   C16A   11      25.390   2.810  74.280  1.00  0.00            
ATOM    547  H   C16A   11      23.710   2.830  74.830  1.00  0.00            
ATOM    548  H   C16A   11      23.920   3.940  72.590  1.00  0.00            
ATOM    549  H   C16A   11      25.100   5.100  73.260  1.00  0.00            
ATOM    550  H   C16A   11      23.410   5.120  73.820  1.00  0.00            
ATOM    551  C   C16A   12      38.720   1.140 112.160  1.00  0.00            
ATOM    552  C   C16A   12      38.370   2.120 111.040  1.00  0.00            
ATOM    553  C   C16A   12      37.940   1.420 109.750  1.00  0.00            
ATOM    554  C   C16A   12      37.580   2.400 108.630  1.00  0.00            
ATOM    555  C   C16A   12      37.140   1.700 107.340  1.00  0.00            
ATOM    556  C   C16A   12      36.790   2.670 106.210  1.00  0.00            
ATOM    557  C   C16A   12      36.350   1.970 104.920  1.00  0.00            
ATOM    558  C   C16A   12      35.990   2.950 103.790  1.00  0.00            
ATOM    559  C   C16A   12      35.540   2.250 102.500  1.00  0.00            
ATOM    560  C   C16A   12      35.190   3.230 101.380  1.00  0.00            
ATOM    561  C   C16A   12      34.740   2.530 100.090  1.00  0.00            
ATOM    562  C   C16A   12      34.390   3.500  98.970  1.00  0.00            
ATOM    563  C   C16A   12      33.950   2.800  97.670  1.00  0.00            
ATOM    564  C   C16A   12      33.600   3.780  96.550  1.00  0.00            
ATOM    565  C   C16A   12      33.170   3.080  95.250  1.00  0.00            
ATOM    566  C   C16A   12      32.810   4.060  94.140  1.00  0.00            
ATOM    567  H   C16A   12      39.550   0.480 111.850  1.00  0.00            
ATOM    568  H   C16A   12      37.860   0.500 112.410  1.00  0.00            
ATOM    569  H   C16A   12      39.030   1.660 113.080  1.00  0.00            
ATOM    570  H   C16A   12      39.240   2.770 110.840  1.00  0.00            
ATOM    571  H   C16A   12      37.560   2.790 111.390  1.00  0.00            
ATOM    572  H   C16A   12      37.060   0.780 109.960  1.00  0.00            
ATOM    573  H   C16A   12      38.750   0.750 109.410  1.00  0.00            
ATOM    574  H   C16A   12      38.460   3.040 108.410  1.00  0.00            
ATOM    575  H   C16A   12      36.770   3.070 108.970  1.00  0.00            
ATOM    576  H   C16A   12      36.270   1.050 107.550  1.00  0.00            
ATOM    577  H   C16A   12      37.950   1.030 106.990  1.00  0.00            
ATOM    578  H   C16A   12      37.660   3.320 105.990  1.00  0.00            
ATOM    579  H   C16A   12      35.980   3.350 106.550  1.00  0.00            
ATOM    580  H   C16A   12      35.470   1.330 105.140  1.00  0.00            
ATOM    581  H   C16A   12      37.150   1.300 104.580  1.00  0.00            
ATOM    582  H   C16A   12      36.860   3.590 103.580  1.00  0.00            
ATOM    583  H   C16A   12      35.180   3.620 104.140  1.00  0.00            
ATOM    584  H   C16A   12      36.350   1.580 102.160  1.00  0.00            
ATOM    585  H   C16A   12      34.670   1.610 102.720  1.00  0.00            
ATOM    586  H   C16A   12      34.380   3.900 101.720  1.00  0.00            
ATOM    587  H   C16A   12      36.060   3.870 101.170  1.00  0.00            
ATOM    588  H   C16A   12      35.550   1.850  99.750  1.00  0.00            
ATOM    589  H   C16A   12      33.870   1.890 100.300  1.00  0.00            
ATOM    590  H   C16A   12      33.580   4.170  99.310  1.00  0.00            
ATOM    591  H   C16A   12      35.260   4.150  98.750  1.00  0.00            
ATOM    592  H   C16A   12      34.760   2.130  97.330  1.00  0.00            
ATOM    593  H   C16A   12      33.080   2.160  97.890  1.00  0.00            
ATOM    594  H   C16A   12      32.790   4.450  96.890  1.00  0.00            
ATOM    595  H   C16A   12      34.470   4.420  96.340  1.00  0.00            
ATOM    596  H   C16A   12      33.970   2.410  94.910  1.00  0.00            
ATOM    597  H   C16A   12      32.290   2.430  95.460  1.00  0.00            
ATOM    598  H   C16A   12      32.500   3.540  93.220  1.00  0.00            
ATOM    599  H   C16A   12      33.680   4.700  93.890  1.00  0.00            
ATOM    600  H   C16A   12      31.990   4.720  94.450  1.00  0.00            
ATOM    601  C   C16A   13       1.500   7.740   9.010  1.00  0.00            
ATOM    602  C   C16A   13       1.150   8.720   7.890  1.00  0.00            
ATOM    603  C   C16A   13       0.720   8.020   6.600  1.00  0.00            
ATOM    604  C   C16A   13       0.360   9.000   5.480  1.00  0.00            
ATOM    605  C   C16A   13      -0.080   8.300   4.190  1.00  0.00            
ATOM    606  C   C16A   13      -0.430   9.270   3.060  1.00  0.00            
ATOM    607  C   C16A   13      -0.870   8.570   1.770  1.00  0.00            
ATOM    608  C   C16A   13      -1.230   9.550   0.640  1.00  0.00            
ATOM    609  C   C16A   13      -1.680   8.850  -0.650  1.00  0.00            
ATOM    610  C   C16A   13      -2.030   9.830  -1.770  1.00  0.00            
ATOM    611  C   C16A   13      -2.480   9.130  -3.060  1.00  0.00            
ATOM    612  C   C16A   13      -2.830  10.100  -4.180  1.00  0.00            
ATOM    613  C   C16A   13      -3.270   9.400  -5.480  1.00  0.00            
ATOM    614  C   C16A   13      -3.620  10.380  -6.600  1.00  0.00            
ATOM    615  C   C16A   13      -4.050   9.680  -7.900  1.00  0.00            
ATOM    616  C   C16A   13      -4.410  10.660  -9.010  1.00  0.00            
ATOM    617  H   C16A   13       2.330   7.080   8.700  1.00  0.00            
ATOM    618  H   C16A   13       0.640   7.100   9.260  1.00  0.00            
ATOM    619  H   C16A   13       1.810   8.260   9.930  1.00  0.00            
ATOM    620  H   C16A   13       2.020   9.370   7.690  1.00  0.00            
ATOM    621  H   C16A   13       0.340   9.390   8.240  1.00  0.00            
ATOM    622  H   C16A   13      -0.160   7.380   6.810  1.00  0.00            
ATOM    623  H   C16A   13       1.530   7.350   6.260  1.00  0.00            
ATOM    624  H   C16A   13       1.240   9.640   5.260  1.00  0.00            
ATOM    625  H   C16A   13      -0.450   9.670   5.820  1.00  0.00            
ATOM    626  H   C16A   13      -0.950   7.650   4.400  1.00  0.00            
ATOM    627  H   C16A   13       0.730   7.630   3.840  1.00  0.00            
ATOM    628  H   C16A   13       0.440   9.920   2.840  1.00  0.00            
ATOM    629  H   C16A   13      -1.240   9.950   3.400  1.00  0.00            
ATOM    630  H   C16A   13      -1.750   7.930   1.990  1.00  0.00            
ATOM    631  H   C16A   13      -0.070   7.900   1.430  1.00  0.00            
ATOM    632  H   C16A   13      -0.360  10.190   0.430  1.00  0.00            
ATOM    633  H   C16A   13      -2.040  10.220   0.990  1.00  0.00            
ATOM    634  H   C16A   13      -0.870   8.180  -0.990  1.00  0.00            
ATOM    635  H   C16A   13      -2.550   8.210  -0.430  1.00  0.00            
ATOM    636  H   C16A   13      -2.840  10.500  -1.430  1.00  0.00            
ATOM    637  H   C16A   13      -1.160  10.470  -1.980  1.00  0.00            
ATOM    638  H   C16A   13      -1.670   8.450  -3.400  1.00  0.00            
ATOM    639  H   C16A   13      -3.350   8.490  -2.850  1.00  0.00            
ATOM    640  H   C16A   13      -3.640  10.770  -3.840  1.00  0.00            
ATOM    641  H   C16A   13      -1.960  10.750  -4.400  1.00  0.00            
ATOM    642  H   C16A   13      -2.460   8.730  -5.820  1.00  0.00            
ATOM    643  H   C16A   13      -4.140   8.760  -5.260  1.00  0.00            
ATOM    644  H   C16A   13      -4.430  11.050  -6.260  1.00  0.00            
ATOM    645  H   C16A   13      -2.750  11.020  -6.810  1.00  0.00            
ATOM    646  H   C16A   13      -3.250   9.010  -8.240  1.00  0.00            
ATOM    647  H   C16A   13      -4.930   9.030  -7.690  1.00  0.00            
ATOM    648  H   C16A   13      -4.720  10.140  -9.930  1.00  0.00            
ATOM    649  H   C16A   13      -3.540  11.300  -9.260  1.00  0.00            
ATOM    650  H   C16A   13      -5.230  11.320  -8.700  1.00  0.00            
ATOM    651  C   C16A   14      10.080   7.340  29.640  1.00  0.00            
ATOM    652  C   C16A   14       9.730   8.320  28.520  1.00  0.00            
ATOM    653  C   C16A   14       9.300   7.620  27.230  1.00  0.00            
ATOM    654  C   C16A   14       8.940   8.600  26.110  1.00  0.00            
ATOM    655  C   C16A   14       8.500   7.900  24.820  1.00  0.00            
ATOM    656  C   C16A   14       8.150   8.870  23.690  1.00  0.00            
ATOM    657  C   C16A   14       7.710   8.170  22.400  1.00  0.00            
ATOM    658  C   C16A   14       7.350   9.150  21.270  1.00  0.00            
ATOM    659  C   C16A   14       6.900   8.450  19.980  1.00  0.00            
ATOM    660  C   C16A   14       6.550   9.430  18.860  1.00  0.00            
ATOM    661  C   C16A   14       6.100   8.730  17.570  1.00  0.00            
ATOM    662  C   C16A   14       5.750   9.700  16.450  1.00  0.00            
ATOM    663  C   C16A   14       5.310   9.000  15.150  1.00  0.00            
ATOM    664  C   C16A   14       4.960   9.980  14.030  1.00  0.00            
ATOM    665  C   C16A   14       4.530   9.280  12.730  1.00  0.00            
ATOM    666  C   C16A   14       4.170  10.260  11.620  1.00  0.00            
ATOM    667  H   C16A   14      10.910   6.680  29.330  1.00  0.00            
ATOM    668  H   C16A   14       9.220   6.700  29.890  1.00  0.00            
ATOM    669  H   C16A   14      10.390   7.860  30.560  1.00  0.00            
ATOM    670  H   C16A   14      10.600   8.970  28.320  1.00  0.00            
ATOM    671  H   C16A   14       8.920   8.990  28.870  1.00  0.00            
ATOM    672  H   C16A   14       8.420   6.980  27.440  1.00  0.00            
ATOM    673  H   C16A   14      10.110   6.950  26.890  1.00  0.00            
ATOM    674  H   C16A   14       9.820   9.240  25.890  1.00  0.00            
ATOM    675  H   C16A   14       8.130   9.270  26.450  1.00  0.00            
ATOM    676  H   C16A   14       7.630   7.250  25.030  1.00  0.00            
ATOM    677  H   C16A   14       9.310   7.230  24.470  1.00  0.00            
ATOM    678  H   C16A   14       9.020   9.520  23.470  1.00  0.00            
ATOM    679  H   C16A   14       7.340   9.550  24.030  1.00  0.00            
ATOM    680  H   C16A   14       6.830   7.530  22.620  1.00  0.00            
ATOM    681  H   C16A   14       8.510   7.500  22.060  1.00  0.00            
ATOM    682  H   C16A   14       8.220   9.790  21.060  1.00  0.00            
ATOM    683  H   C16A   14       6.540   9.820  21.620  1.00  0.00            
ATOM    684  H   C16A   14       7.710   7.780  19.640  1.00  0.00            
ATOM    685  H   C16A   14       6.030   7.810  20.200  1.00  0.00            
ATOM    686  H   C16A   14       5.740  10.100  19.200  1.00  0.00            
ATOM    687  H   C16A   14       7.420  10.070  18.650  1.00  0.00            
ATOM    688  H   C16A   14       6.910   8.050  17.230  1.00  0.00            
ATOM    689  H   C16A   14       5.230   8.090  17.780  1.00  0.00            
ATOM    690  H   C16A   14       4.940  10.370  16.790  1.00  0.00            
ATOM    691  H   C16A   14       6.620  10.350  16.230  1.00  0.00            
ATOM    692  H   C16A   14       6.120   8.330  14.810  1.00  0.00            
ATOM    693  H   C16A   14       4.440   8.360  15.370  1.00  0.00            
ATOM    694  H   C16A   14       4.150  10.650  14.370  1.00  0.00            
ATOM    695  H   C16A   14       5.830  10.620  13.820  1.00  0.00            
ATOM    696  H   C16A   14       5.330   8.610  12.390  1.00  0.00            
ATOM    697  H   C16A   14       3.650   8.630  12.940  1.00  0.00            
ATOM    698  H   C16A   14       3.860   9.740  10.700  1.00  0.00            
ATOM    699  H   C16A   14       5.040  10.900  11.370  1.00  0.00            
ATOM    700  H   C16A   14       3.350  10.920  11.930  1.00  0.00            
ATOM    701  C   C16A   15       2.910  12.340   9.010  1.00  0.00            
ATOM    702  C   C16A   15       2.560  13.320   7.890  1.00  0.00            
ATOM    703  C   C16A   15       2.130  12.620   6.600  1.00  0.00            
ATOM    704  C   C16A   15       1.770  13.600   5.480  1.00  0.00            
ATOM    705  C   C16A   15       1.330  12.900   4.190  1.00  0.00            
ATOM    706  C   C16A   15       0.980  13.870   3.060  1.00  0.00            
ATOM    707  C   C16A   15       0.540  13.170   1.770  1.00  0.00            
ATOM    708  C   C16A   15       0.180  14.150   0.640  1.00  0.00            
ATOM    709  C   C16A   15      -0.270  13.450  -0.650  1.00  0.00            
ATOM    710  C   C16A   15      -0.620  14.430  -1.770  1.00  0.00            
ATOM    711  C   C16A   15      -1.070  13.730  -3.060  1.00  0.00            
ATOM    712  C   C16A   15      -1.420  14.700  -4.180  1.00  0.00            
ATOM    713  C   C16A   15      -1.860  14.000  -5.480  1.00  0.00            
ATOM    714  C   C16A   15      -2.210  14.980  -6.600  1.00  0.00            
ATOM    715  C   C16A   15      -2.640  14.280  -7.900  1.00  0.00            
ATOM    716  C   C16A   15      -3.000  15.260  -9.010  1.00  0.00            
ATOM    717  H   C16A   15       3.740  11.680   8.700  1.00  0.00            
ATOM    718  H   C16A   15       2.050  11.700   9.260  1.00  0.00            
ATOM    719  H   C16A   15       3.220  12.860   9.930  1.00  0.00            
ATOM    720  H   C16A   15       3.430  13.970   7.690  1.00  0.00            
ATOM    721  H   C16A   15       1.750  13.990   8.240  1.00  0.00            
ATOM    722  H   C16A   15       1.250  11.980   6.810  1.00  0.00            
ATOM    723  H   C16A   15       2.940  11.950   6.260  1.00  0.00            
ATOM    724  H   C16A   15       2.650  14.240   5.260  1.00  0.00            
ATOM    725  H   C16A   15       0.960  14.270   5.820  1.00  0.00            
ATOM    726  H   C16A   15       0.460  12.250   4.400  1.00  0.00            
ATOM    727  H   C16A   15       2.140  12.230   3.840  1.00  0.00            
ATOM    728  H   C16A   15       1.850  14.520   2.840  1.00  0.00            
ATOM    729  H   C16A   15       0.170  14.550   3.400  1.00  0.00            
ATOM    730  H   C16A   15      -0.340  12.530   1.990  1.00  0.00            
ATOM    731  H   C16A   15       1.340  12.500   1.430  1.00  0.00            
ATOM    732  H   C16A   15       1.050  14.790   0.430  1.00  0.00            
ATOM    733  H   C16A   15      -0.630  14.820   0.990  1.00  0.00            
ATOM    734  H   C16A   15       0.540  12.780  -0.990  1.00  0.00            
ATOM    735  H   C16A   15      -1.140  12.810  -0.430  1.00  0.00            
ATOM    736  H   C16A   15      -1.430  15.100  -1.430  1.00  0.00            
ATOM    737  H   C16A   15       0.250  15.070  -1.980  1.00  0.00            
ATOM    738  H   C16A   15      -0.260  13.050  -3.400  1.00  0.00            
ATOM    739  H   C16A   15      -1.940  13.090  -2.850  1.00  0.00            
ATOM    740  H   C16A   15      -2.230  15.370  -3.840  1.00  0.00            
ATOM    741  H   C16A   15      -0.550  15.350  -4.400  1.00  0.00            
ATOM    742  H   C16A   15      -1.050  13.330  -5.820  1.00  0.00            
ATOM    743  H   C16A   15      -2.730  13.360  -5.260  1.00  0.00            
ATOM    744  H   C16A   15      -3.020  15.650  -6.260  1.00  0.00            
ATOM    745  H   C16A   15      -1.340  15.620  -6.810  1.00  0.00            
ATOM    746  H   C16A   15      -1.840  13.610  -8.240  1.00  0.00            
ATOM    747  H   C16A   15      -3.520  13.630  -7.690  1.00  0.00            
ATOM    748  H   C16A   15      -3.310  14.740  -9.930  1.00  0.00            
ATOM    749  H   C16A   15      -2.130  15.900  -9.260  1.00  0.00            
ATOM    750  H   C16A   15      -3.820  15.920  -8.700  1.00  0.00            
ATOM    751  C   C16A   16      11.490  11.940  29.640  1.00  0.00            
ATOM    752  C   C16A   16      11.140  12.920  28.520  1.00  0.00            
ATOM    753  C   C16A   16      10.710  12.220  27.230  1.00  0.00            
ATOM    754  C   C16A   16      10.350  13.200  26.110  1.00  0.00            
ATOM    755  C   C16A   16       9.910  12.500  24.820  1.00  0.00            
ATOM    756  C   C16A   16       9.560  13.470  23.690  1.00  0.00            
ATOM    757  C   C16A   16       9.120  12.770  22.400  1.00  0.00            
ATOM    758  C   C16A   16       8.760  13.750  21.270  1.00  0.00            
ATOM    759  C   C16A   16       8.310  13.050  19.980  1.00  0.00            
ATOM    760  C   C16A   16       7.960  14.030  18.860  1.00  0.00            
ATOM    761  C   C16A   16       7.510  13.330  17.570  1.00  0.00            
ATOM    762  C   C16A   16       7.160  14.300  16.450  1.00  0.00            
ATOM    763  C   C16A   16       6.720  13.600  15.150  1.00  0.00            
ATOM    764  C   C16A   16       6.370  14.580  14.030  1.00  0.00            
ATOM    765  C   C16A   16       5.940  13.880  12.730  1.00  0.00            
ATOM    766  C   C16A   16       5.580  14.860  11.620  1.00  0.00            
ATOM    767  H   C16A   16      12.320  11.280  29.330  1.00  0.00            
ATOM    768  H   C16A   16      10.630  11.300  29.890  1.00  0.00            
ATOM    769  H   C16A   16      11.800  12.460  30.560  1.00  0.00            
ATOM    770  H   C16A   16      12.010  13.570  28.320  1.00  0.00            
ATOM    771  H   C16A   16      10.330  13.590  28.870  1.00  0.00            
ATOM    772  H   C16A   16       9.830  11.580  27.440  1.00  0.00            
ATOM    773  H   C16A   16      11.520  11.550  26.890  1.00  0.00            
ATOM    774  H   C16A   16      11.230  13.840  25.890  1.00  0.00            
ATOM    775  H   C16A   16       9.540  13.870  26.450  1.00  0.00            
ATOM    776  H   C16A   16       9.040  11.850  25.030  1.00  0.00            
ATOM    777  H   C16A   16      10.720  11.830  24.470  1.00  0.00            
ATOM    778  H   C16A   16      10.430  14.120  23.470  1.00  0.00            
ATOM    779  H   C16A   16       8.750  14.150  24.030  1.00  0.00            
ATOM    780  H   C16A   16       8.240  12.130  22.620  1.00  0.00            
ATOM    781  H   C16A   16       9.920  12.100  22.060  1.00  0.00            
ATOM    782  H   C16A   16       9.630  14.390  21.060  1.00  0.00            
ATOM    783  H   C16A   16       7.950  14.420  21.620  1.00  0.00            
ATOM    784  H   C16A   16       9.120  12.380  19.640  1.00  0.00            
ATOM    785  H   C16A   16       7.440  12.410  20.200  1.00  0.00            
ATOM    786  H   C16A   16       7.150  14.700  19.200  1.00  0.00            
ATOM    787  H   C16A   16       8.830  14.670  18.650  1.00  0.00            
ATOM    788  H   C16A   16       8.320  12.650  17.230  1.00  0.00            
ATOM    789  H   C16A   16       6.640  12.690  17.780  1.00  0.00            
ATOM    790  H   C16A   16       6.350  14.970  16.790  1.00  0.00            
ATOM    791  H   C16A   16       8.030  14.950  16.230  1.00  0.00            
ATOM    792  H   C16A   16       7.530  12.930  14.810  1.00  0.00            
ATOM    793  H   C16A   16       5.850  12.960  15.370  1.00  0.00            
ATOM    794  H   C16A   16       5.560  15.250  14.370  1.00  0.00            
ATOM    795  H   C16A   16       7.240  15.220  13.820  1.00  0.00            
ATOM    796  H   C16A   16       6.740  13.210  12.390  1.00  0.00            
ATOM    797  H   C16A   16       5.060  13.230  12.940  1.00  0.00            
ATOM    798  H   C16A   16       5.270  14.340  10.700  1.00  0.00            
ATOM    799  H   C16A   16       6.450  15.500  11.370  1.00  0.00            
ATOM    800  H   C16A   16       4.760  15.520  11.930  1.00  0.00            
ATOM    801  C   C16A   17      14.390   6.940  50.270  1.00  0.00            
ATOM    802  C   C16A   17      14.040   7.920  49.150  1.00  0.00            
ATOM    803  C   C16A   17      13.610   7.220  47.860  1.00  0.00            
ATOM    804  C   C16A   17      13.250   8.200  46.740  1.00  0.00            
ATOM    805  C   C16A   17      12.810   7.500  45.450  1.00  0.00            
ATOM    806  C   C16A   17      12.460   8.470  44.320  1.00  0.00            
ATOM    807  C   C16A   17      12.020   7.770  43.030  1.00  0.00            
ATOM    808  C   C16A   17      11.660   8.750  41.900  1.00  0.00            
ATOM    809  C   C16A   17      11.210   8.050  40.610  1.00  0.00            
ATOM    810  C   C16A   17      10.860   9.030  39.490  1.00  0.00            
ATOM    811  C   C16A   17      10.410   8.330  38.200  1.00  0.00            
ATOM    812  C   C16A   17      10.060   9.300  37.080  1.00  0.00            
ATOM    813  C   C16A   17       9.620   8.600  35.780  1.00  0.00            
ATOM    814  C   C16A   17       9.270   9.580  34.660  1.00  0.00            
ATOM    815  C   C16A   17       8.840   8.880  33.360  1.00  0.00            
ATOM    816  C   C16A   17       8.480   9.860  32.250  1.00  0.00            
ATOM    817  H   C16A   17      15.220   6.280  49.960  1.00  0.00            
ATOM    818  H   C16A   17      13.530   6.300  50.520  1.00  0.00            
ATOM    819  H   C16A   17      14.700   7.460  51.190  1.00  0.00            
ATOM    820  H   C16A   17      14.910   8.570  48.950  1.00  0.00            
ATOM    821  H   C16A   17      13.230   8.590  49.500  1.00  0.00            
ATOM    822  H   C16A   17      12.730   6.580  48.070  1.00  0.00            
ATOM    823  H   C16A   17      14.420   6.550  47.520  1.00  0.00            
ATOM    824  H   C16A   17      14.130   8.840  46.520  1.00  0.00            
ATOM    825  H   C16A   17      12.440   8.870  47.080  1.00  0.00            
ATOM    826  H   C16A   17      11.940   6.850  45.660  1.00  0.00            
ATOM    827  H   C16A   17      13.620   6.830  45.100  1.00  0.00            
ATOM    828  H   C16A   17      13.330   9.120  44.100  1.00  0.00            
ATOM    829  H   C16A   17      11.650   9.150  44.660  1.00  0.00            
ATOM    830  H   C16A   17      11.140   7.130  43.250  1.00  0.00            
ATOM    831  H   C16A   17      12.820   7.100  42.690  1.00  0.00            
ATOM    832  H   C16A   17      12.530   9.390  41.690  1.00  0.00            
ATOM    833  H   C16A   17      10.850   9.420  42.250  1.00  0.00            
ATOM    834  H   C16A   17      12.020   7.380  40.270  1.00  0.00            
ATOM    835  H   C16A   17      10.340   7.410  40.830  1.00  0.00            
ATOM    836  H   C16A   17      10.050   9.700  39.830  1.00  0.00            
ATOM    837  H   C16A   17      11.730   9.670  39.280  1.00  0.00            
ATOM    838  H   C16A   17      11.220   7.650  37.860  1.00  0.00            
ATOM    839  H   C16A   17       9.540   7.690  38.410  1.00  0.00            
ATOM    840  H   C16A   17       9.250   9.970  37.420  1.00  0.00            
ATOM    841  H   C16A   17      10.930   9.950  36.860  1.00  0.00            
ATOM    842  H   C16A   17      10.430   7.930  35.440  1.00  0.00            
ATOM    843  H   C16A   17       8.750   7.960  36.000  1.00  0.00            
ATOM    844  H   C16A   17       8.460  10.250  35.000  1.00  0.00            
ATOM    845  H   C16A   17      10.140  10.220  34.450  1.00  0.00            
ATOM    846  H   C16A   17       9.640   8.210  33.020  1.00  0.00            
ATOM    847  H   C16A   17       7.960   8.230  33.570  1.00  0.00            
ATOM    848  H   C16A   17       8.170   9.340  31.330  1.00  0.00            
ATOM    849  H   C16A   17       9.350  10.500  32.000  1.00  0.00            
ATOM    850  H   C16A   17       7.660  10.520  32.560  1.00  0.00            
ATOM    851  C   C16A   18      22.970   6.540  70.900  1.00  0.00            
ATOM    852  C   C16A   18      22.620   7.520  69.780  1.00  0.00            
ATOM    853  C   C16A   18      22.190   6.820  68.490  1.00  0.00            
ATOM    854  C   C16A   18      21.830   7.800  67.370  1.00  0.00            
ATOM    855  C   C16A   18      21.390   7.100  66.080  1.00  0.00            
ATOM    856  C   C16A   18      21.040   8.070  64.950  1.00  0.00            
ATOM    857  C   C16A   18      20.600   7.370  63.660  1.00  0.00            
ATOM    858  C   C16A   18      20.240   8.350  62.530  1.00  0.00            
ATOM    859  C   C16A   18      19.790   7.650  61.240  1.00  0.00            
ATOM    860  C   C16A   18      19.440   8.630  60.120  1.00  0.00            
ATOM    861  C   C16A   18      18.990   7.930  58.830  1.00  0.00            
ATOM    862  C   C16A   18      18.640   8.900  57.710  1.00  0.00            
ATOM    863  C   C16A   18      18.200   8.200  56.410  1.00  0.00            
ATOM    864  C   C16A   18      17.850   9.180  55.290  1.00  0.00            
ATOM    865  C   C16A   18      17.420   8.480  53.990  1.00  0.00            
ATOM    866  C   C16A   18      17.060   9.460  52.880  1.00  0.00            
ATOM    867  H   C16A   18      23.800   5.880  70.590  1.00  0.00            
ATOM    868  H   C16A   18      22.110   5.900  71.150  1.00  0.00            
ATOM    869  H   C16A   18      23.280   7.060  71.820  1.00  0.00            
ATOM    870  H   C16A   18      23.490   8.170  69.580  1.00  0.00            
ATOM    871  H   C16A   18      21.810   8.190  70.130  1.00  0.00            
ATOM    872  H   C16A   18      21.310   6.180  68.700  1.00  0.00            
ATOM    873  H   C16A   18      23.000   6.150  68.150  1.00  0.00            
ATOM    874  H   C16A   18      22.710   8.440  67.150  1.00  0.00            
ATOM    875  H   C16A   18      21.020   8.470  67.710  1.00  0.00            
ATOM    876  H   C16A   18      20.520   6.450  66.290  1.00  0.00            
ATOM    877  H   C16A   18      22.200   6.430  65.730  1.00  0.00            
ATOM    878  H   C16A   18      21.910   8.720  64.730  1.00  0.00            
ATOM    879  H   C16A   18      20.230   8.750  65.290  1.00  0.00            
ATOM    880  H   C16A   18      19.720   6.730  63.880  1.00  0.00            
ATOM    881  H   C16A   18      21.400   6.700  63.320  1.00  0.00            
ATOM    882  H   C16A   18      21.110   8.990  62.320  1.00  0.00            
ATOM    883  H   C16A   18      19.430   9.020  62.880  1.00  0.00            
ATOM    884  H   C16A   18      20.600   6.980  60.900  1.00  0.00            
ATOM    885  H   C16A   18      18.920   7.010  61.460  1.00  0.00            
ATOM    886  H   C16A   18      18.630   9.300  60.460  1.00  0.00            
ATOM    887  H   C16A   18      20.310   9.270  59.910  1.00  0.00            
ATOM    888  H   C16A   18      19.800   7.250  58.490  1.00  0.00            
ATOM    889  H   C16A   18      18.120   7.290  59.040  1.00  0.00            
ATOM    890  H   C16A   18      17.830   9.570  58.050  1.00  0.00            
ATOM    891  H   C16A   18      19.510   9.550  57.490  1.00  0.00            
ATOM    892  H   C16A   18      19.010   7.530  56.070  1.00  0.00            
ATOM    893  H   C16A   18      17.330   7.560  56.630  1.00  0.00            
ATOM    894  H   C16A   18      17.040   9.850  55.630  1.00  0.00            
ATOM    895  H   C16A   18      18.720   9.820  55.080  1.00  0.00            
ATOM    896  H   C16A   18      18.220   7.810  53.650  1.00  0.00            
ATOM    897  H   C16A   18      16.540   7.830  54.200  1.00  0.00            
ATOM    898  H   C16A   18      16.750   8.940  51.960  1.00  0.00            
ATOM    899  H   C16A   18      17.930  10.100  52.630  1.00  0.00            
ATOM    900  H   C16A   18      16.240  10.120  53.190  1.00  0.00            
ATOM    901  C   C16A   19      15.800  11.540  50.270  1.00  0.00            
ATOM    902  C   C16A   19      15.450  12.520  49.150  1.00  0.00            
ATOM    903  C   C16A   19      15.020  11.820  47.860  1.00  0.00            
ATOM    904  C   C16A   19      14.660  12.800  46.740  1.00  0.00            
ATOM    905  C   C16A   19      14.220  12.100  45.450  1.00  0.00            
ATOM    906  C   C16A   19      13.870  13.070  44.320  1.00  0.00            
ATOM    907  C   C16A   19      13.430  12.370  43.030  1.00  0.00            
ATOM    908  C   C16A   19      13.070  13.350  41.900  1.00  0.00            
ATOM    909  C   C16A   19      12.620  12.650  40.610  1.00  0.00            
ATOM    910  C   C16A   19      12.270  13.630  39.490  1.00  0.00            
ATOM    911  C   C16A   19      11.820  12.930  38.200  1.00  0.00            
ATOM    912  C   C16A   19      11.470  13.900  37.080  1.00  0.00            
ATOM    913  C   C16A   19      11.030  13.200  35.780  1.00  0.00            
ATOM    914  C   C16A   19      10.680  14.180  34.660  1.00  0.00            
ATOM    915  C   C16A   19      10.250  13.480  33.360  1.00  0.00            
ATOM    916  C   C16A   19       9.890  14.460  32.250  1.00  0.00            
ATOM    917  H   C16A   19      16.630  10.880  49.960  1.00  0.00            
ATOM    918  H   C16A   19      14.940  10.900  50.520  1.00  0.00            
ATOM    919  H   C16A   19      16.110  12.060  51.190  1.00  0.00            
ATOM    920  H   C16A   19      16.320  13.170  48.950  1.00  0.00            
ATOM    921  H   C16A   19      14.640  13.190  49.500  1.00  0.00            
ATOM    922  H   C16A   19      14.140  11.180  48.070  1.00  0.00            
ATOM    923  H   C16A   19      15.830  11.150  47.520  1.00  0.00            
ATOM    924  H   C16A   19      15.540  13.440  46.520  1.00  0.00            
ATOM    925  H   C16A   19      13.850  13.470  47.080  1.00  0.00            
ATOM    926  H   C16A   19      13.350  11.450  45.660  1.00  0.00            
ATOM    927  H   C16A   19      15.030  11.430  45.100  1.00  0.00            
ATOM    928  H   C16A   19      14.740  13.720  44.100  1.00  0.00            
ATOM    929  H   C16A   19      13.060  13.750  44.660  1.00  0.00            
ATOM    930  H   C16A   19      12.550  11.730  43.250  1.00  0.00            
ATOM    931  H   C16A   19      14.230  11.700  42.690  1.00  0.00            
ATOM    932  H   C16A   19      13.940  13.990  41.690  1.00  0.00            
ATOM    933  H   C16A   19      12.260  14.020  42.250  1.00  0.00            
ATOM    934  H   C16A   19      13.430  11.980  40.270  1.00  0.00            
ATOM    935  H   C16A   19      11.750  12.010  40.830  1.00  0.00            
ATOM    936  H   C16A   19      11.460  14.300  39.830  1.00  0.00            
ATOM    937  H   C16A   19      13.140  14.270  39.280  1.00  0.00            
ATOM    938  H   C16A   19      12.630  12.250  37.860  1.00  0.00            
ATOM    939  H   C16A   19      10.950  12.290  38.410  1.00  0.00            
ATOM    940  H   C16A   19      10.660  14.570  37.420  1.00  0.00            
ATOM    941  H   C16A   19      12.340  14.550  36.860  1.00  0.00            
ATOM    942  H   C16A   19      11.840  12.530  35.440  1.00  0.00            
ATOM    943  H   C16A   19      10.160  12.560  36.000  1.00  0.00            
ATOM    944  H   C16A   19       9.870  14.850  35.000  1.00  0.00            
ATOM    945  H   C16A   19      11.550  14.820  34.450  1.00  0.00            
ATOM    946  H   C16A   19      11.050  12.810  33.020  1.00  0.00            
ATOM    947  H   C16A   19       9.370  12.830  33.570  1.00  0.00            
ATOM    948  H   C16A   19       9.580  13.940  31.330  1.00  0.00            
ATOM    949  H   C16A   19      10.760  15.100  32.000  1.00  0.00            
ATOM    950  H   C16A   19       9.070  15.120  32.560  1.00  0.00            
ATOM    951  C   C16A   20      24.380  11.140  70.900  1.00  0.00            
ATOM    952  C   C16A   20      24.030  12.120  69.780  1.00  0.00            
ATOM    953  C   C16A   20      23.600  11.420  68.490  1.00  0.00            
ATOM    954  C   C16A   20      23.240  12.400  67.370  1.00  0.00            
ATOM    955  C   C16A   20      22.800  11.700  66.080  1.00  0.00            
ATOM    956  C   C16A   20      22.450  12.670  64.950  1.00  0.00            
ATOM    957  C   C16A   20      22.010  11.970  63.660  1.00  0.00            
ATOM    958  C   C16A   20      21.650  12.950  62.530  1.00  0.00            
ATOM    959  C   C16A   20      21.200  12.250  61.240  1.00  0.00            
ATOM    960  C   C16A   20      20.850  13.230  60.120  1.00  0.00            
ATOM    961  C   C16A   20      20.400  12.530  58.830  1.00  0.00            
ATOM    962  C   C16A   20      20.050  13.500  57.710  1.00  0.00            
ATOM    963  C   C16A   20      19.610  12.800  56.410  1.00  0.00            
ATOM    964  C   C16A   20      19.260  13.780  55.290  1.00  0.00            
ATOM    965  C   C16A   20      18.830  13.080  53.990  1.00  0.00            
ATOM    966  C   C16A   20      18.470  14.060  52.880  1.00  0.00            
ATOM    967  H   C16A   20      25.210  10.480  70.590  1.00  0.00            
ATOM    968  H   C16A   20      23.520  10.500  71.150  1.00  0.00            
ATOM    969  H   C16A   20      24.690  11.660  71.820  1.00  0.00            
ATOM    970  H   C16A   20      24.900  12.770  69.580  1.00  0.00            
ATOM    971  H   C16A   20      23.220  12.790  70.130  1.00  0.00            
ATOM    972  H   C16A   20      22.720  10.780  68.700  1.00  0.00            
ATOM    973  H   C16A   20      24.410  10.750  68.150  1.00  0.00            
ATOM    974  H   C16A   20      24.120  13.040  67.150  1.00  0.00            
ATOM    975  H   C16A   20      22.430  13.070  67.710  1.00  0.00            
ATOM    976  H   C16A   20      21.930  11.050  66.290  1.00  0.00            
ATOM    977  H   C16A   20      23.610  11.030  65.730  1.00  0.00            
ATOM    978  H   C16A   20      23.320  13.320  64.730  1.00  0.00            
ATOM    979  H   C16A   20      21.640  13.350  65.290  1.00  0.00            
ATOM    980  H   C16A   20      21.130  11.330  63.880  1.00  0.00            
ATOM    981  H   C16A   20      22.810  11.300  63.320  1.00  0.00            
ATOM    982  H   C16A   20      22.520  13.590  62.320  1.00  0.00            
ATOM    983  H   C16A   20      20.840  13.620  62.880  1.00  0.00            
ATOM    984  H   C16A   20      22.010  11.580  60.900  1.00  0.00            
ATOM    985  H   C16A   20      20.330  11.610  61.460  1.00  0.00            
ATOM    986  H   C16A   20      20.040  13.900  60.460  1.00  0.00            
ATOM    987  H   C16A   20      21.720  13.870  59.910  1.00  0.00            
ATOM    988  H   C16A   20      21.210  11.850  58.490  1.00  0.00            
ATOM    989  H   C16A   20      19.530  11.890  59.040  1.00  0.00            
ATOM    990  H   C16A   20      19.240  14.170  58.050  1.00  0.00            
ATOM    991  H   C16A   20      20.920  14.150  57.490  1.00  0.00            
ATOM    992  H   C16A   20      20.420  12.130  56.070  1.00  0.00            
ATOM    993  H   C16A   20      18.740  12.160  56.630  1.00  0.00            
ATOM    994  H   C16A   20      18.450  14.450  55.630  1.00  0.00            
ATOM    995  H   C16A   20      20.130  14.420  55.080  1.00  0.00            
ATOM    996  H   C16A   20      19.630  12.410  53.650  1.00  0.00            
ATOM    997  H   C16A   20      17.950  12.430  54.200  1.00  0.00            
ATOM    998  H   C16A   20      18.160  13.540  51.960  1.00  0.00            
ATOM    999  H   C16A   20      19.340  14.700  52.630  1.00  0.00            
ATOM   1000  H   C16A   20      17.650  14.720  53.190  1.00  0.00            
ATOM   1001  C   C16A   21      27.280   6.140  91.530  1.00  0.00            
ATOM   1002  C   C16A   21      26.930   7.120  90.410  1.00  0.00            
ATOM   1003  C   C16A   21      26.500   6.420  89.120  1.00  0.00            
ATOM   1004  C   C16A   21      26.140   7.400  88.000  1.00  0.00            
ATOM   1005  C   C16A   21      25.700   6.700  86.710  1.00  0.00            
ATOM   1006  C   C16A   21      25.350   7.670  85.580  1.00  0.00            
ATOM   1007  C   C16A   21      24.910   6.970  84.290  1.00  0.00            
ATOM   1008  C   C16A   21      24.550   7.950  83.160  1.00  0.00            
ATOM   1009  C   C16A   21      24.100   7.250  81.870  1.00  0.00            
ATOM   1010  C   C16A   21      23.750   8.230  80.750  1.00  0.00            
ATOM   1011  C   C16A   21      23.300   7.530  79.460  1.00  0.00            
ATOM   1012  C   C16A   21      22.950   8.500  78.340  1.00  0.00            
ATOM   1013  C   C16A   21      22.510   7.800  77.040  1.00  0.00            
ATOM   1014  C   C16A   21      22.160   8.780  75.920  1.00  0.00            
ATOM   1015  C   C16A   21      21.730   8.080  74.620  1.00  0.00            
ATOM   1016  C   C16A   21      21.370   9.060  73.510  1.00  0.00            
ATOM   1017  H   C16A   21      28.110   5.480  91.220  1.00  0.00            
ATOM   1018  H   C16A   21      26.420   5.500  91.780  1.00  0.00            
ATOM   1019  H   C16A   21      27.590   6.660  92.450  1.00  0.00            
ATOM   1020  H   C16A   21      27.800   7.770  90.210  1.00  0.00            
ATOM   1021  H   C16A   21      26.120   7.790  90.760  1.00  0.00            
ATOM   1022  H   C16A   21      25.620   5.780  89.330  1.00  0.00            
ATOM   1023  H   C16A   21      27.310   5.750  88.780  1.00  0.00            
ATOM   1024  H   C16A   21      27.020   8.040  87.780  1.00  0.00            
ATOM   1025  H   C16A   21      25.330   8.070  88.340  1.00  0.00            
ATOM   1026  H   C16A   21      24.830   6.050  86.920  1.00  0.00            
ATOM   1027  H   C16A   21      26.510   6.030  86.360  1.00  0.00            
ATOM   1028  H   C16A   21      26.220   8.320  85.360  1.00  0.00            
ATOM   1029  H   C16A   21      24.540   8.350  85.920  1.00  0.00            
ATOM   1030  H   C16A   21      24.030   6.330  84.510  1.00  0.00            
ATOM   1031  H   C16A   21      25.710   6.300  83.950  1.00  0.00            
ATOM   1032  H   C16A   21      25.420   8.590  82.950  1.00  0.00            
ATOM   1033  H   C16A   21      23.740   8.620  83.510  1.00  0.00            
ATOM   1034  H   C16A   21      24.910   6.580  81.530  1.00  0.00            
ATOM   1035  H   C16A   21      23.230   6.610  82.090  1.00  0.00            
ATOM   1036  H   C16A   21      22.940   8.900  81.090  1.00  0.00            
ATOM   1037  H   C16A   21      24.620   8.870  80.540  1.00  0.00            
ATOM   1038  H   C16A   21      24.110   6.850  79.120  1.00  0.00            
ATOM   1039  H   C16A   21      22.430   6.890  79.670  1.00  0.00            
ATOM   1040  H   C16A   21      22.140   9.170  78.680  1.00  0.00            
ATOM   1041  H   C16A   21      23.820   9.150  78.120  1.00  0.00            
ATOM   1042  H   C16A   21      23.320   7.130  76.700  1.00  0.00            
ATOM   1043  H   C16A   21      21.640   7.160  77.260  1.00  0.00            
ATOM   1044  H   C16A   21      21.350   9.450  76.260  1.00  0.00            
ATOM   1045  H   C16A   21      23.030   9.420  75.710  1.00  0.00            
ATOM   1046  H   C16A   21      22.530   7.410  74.280  1.00  0.00            
ATOM   1047  H   C16A   21      20.850   7.430  74.830  1.00  0.00            
ATOM   1048  H   C16A   21      21.060   8.540  72.590  1.00  0.00            
ATOM   1049  H   C16A   21      22.240   9.700  73.260  1.00  0.00            
ATOM   1050  H   C16A   21      20.550   9.720  73.820  1.00  0.00            
ATOM   1051  C   C16A   22      35.860   5.740 112.160  1.00  0.00            
ATOM   1052  C   C16A   22      35.510   6.720 111.040  1.00  0.00            
ATOM   1053  C   C16A   22      35.080   6.020 109.750  1.00  0.00            
ATOM   1054  C   C16A   22      34.720   7.000 108.630  1.00  0.00            
ATOM   1055  C   C16A   22      34.280   6.300 107.340  1.00  0.00            
ATOM   1056  C   C16A   22      33.930   7.270 106.210  1.00  0.00            
ATOM   1057  C   C16A   22      33.490   6.570 104.920  1.00  0.00            
ATOM   1058  C   C16A   22      33.130   7.550 103.790  1.00  0.00            
ATOM   1059  C   C16A   22      32.680   6.850 102.500  1.00  0.00            
ATOM   1060  C   C16A   22      32.330   7.830 101.380  1.00  0.00            
ATOM   1061  C   C16A   22      31.880   7.130 100.090  1.00  0.00            
ATOM   1062  C   C16A   22      31.530   8.100  98.970  1.00  0.00            
ATOM   1063  C   C16A   22      31.090   7.400  97.670  1.00  0.00            
ATOM   1064  C   C16A   22      30.740   8.380  96.550  1.00  0.00            
ATOM   1065  C   C16A   22      30.310   7.680  95.250  1.00  0.00            
ATOM   1066  C   C16A   22      29.950   8.660  94.140  1.00  0.00            
ATOM   1067  H   C16A   22      36.690   5.080 111.850  1.00  0.00            
ATOM   1068  H   C16A   22      35.000   5.100 112.410  1.00  0.00            
ATOM   1069  H   C16A   22      36.170   6.260 113.080  1.00  0.00            
ATOM   1070  H   C16A   22      36.380   7.370 110.840  1.00  0.00            
ATOM   1071  H   C16A   22      34.700   7.390 111.390  1.00  0.00            
ATOM   1072  H   C16A   22      34.200   5.380 109.960  1.00  0.00            
ATOM   1073  H   C16A   22      35.890   5.350 109.410  1.00  0.00            
ATOM   1074  H   C16A   22      35.600   7.640 108.410  1.00  0.00            
ATOM   1075  H   C16A   22      33.910   7.670 108.970  1.00  0.00            
ATOM   1076  H   C16A   22      33.410   5.650 107.550  1.00  0.00            
ATOM   1077  H   C16A   22      35.090   5.630 106.990  1.00  0.00            
ATOM   1078  H   C16A   22      34.800   7.920 105.990  1.00  0.00            
ATOM   1079  H   C16A   22      33.120   7.950 106.550  1.00  0.00            
ATOM   1080  H   C16A   22      32.610   5.930 105.140  1.00  0.00            
ATOM   1081  H   C16A   22      34.290   5.900 104.580  1.00  0.00            
ATOM   1082  H   C16A   22      34.000   8.190 103.580  1.00  0.00            
ATOM   1083  H   C16A   22      32.320   8.220 104.140  1.00  0.00            
ATOM   1084  H   C16A   22      33.490   6.180 102.160  1.00  0.00            
ATOM   1085  H   C16A   22      31.810   6.210 102.720  1.00  0.00            
ATOM   1086  H   C16A   22      31.520   8.500 101.720  1.00  0.00            
ATOM   1087  H   C16A   22      33.200   8.470 101.170  1.00  0.00            
ATOM   1088  H   C16A   22      32.690   6.450  99.750  1.00  0.00            
ATOM   1089  H   C16A   22      31.010   6.490 100.300  1.00  0.00            
ATOM   1090  H   C16A   22      30.720   8.770  99.310  1.00  0.00            
ATOM   1091  H   C16A   22      32.400   8.750  98.750  1.00  0.00            
ATOM   1092  H   C16A   22      31.900   6.730  97.330  1.00  0.00            
ATOM   1093  H   C16A   22      30.220   6.760  97.890  1.00  0.00            
ATOM   1094  H   C16A   22      29.930   9.050  96.890  1.00  0.00            
ATOM   1095  H   C16A   22      31.610   9.020  96.340  1.00  0.00            
ATOM   1096  H   C16A   22      31.110   7.010  94.910  1.00  0.00            
ATOM   1097  H   C16A   22      29.430   7.030  95.460  1.00  0.00            
ATOM   1098  H   C16A   22      29.640   8.140  93.220  1.00  0.00            
ATOM   1099  H   C16A   22      30.820   9.300  93.890  1.00  0.00            
ATOM   1100  H   C16A   22      29.130   9.320  94.450  1.00  0.00            
ATOM   1101  C   C16A   23      28.690  10.740  91.530  1.00  0.00            
ATOM   1102  C   C16A   23      28.340  11.720  90.410  1.00  0.00            
ATOM   1103  C   C16A   23      27.910  11.020  89.120  1.00  0.00            
ATOM   1104  C   C16A   23      27.550  12.000  88.000  1.00  0.00            
ATOM   1105  C   C16A   23      27.110  11.300  86.710  1.00  0.00            
ATOM   1106  C   C16A   23      26.760  12.270  85.580  1.00  0.00            
ATOM   1107  C   C16A   23      26.320  11.570  84.290  1.00  0.00            
ATOM   1108  C   C16A   23      25.960  12.550  83.160  1.00  0.00            
ATOM   1109  C   C16A   23      25.510  11.850  81.870  1.00  0.00            
ATOM   1110  C   C16A   23      25.160  12.830  80.750  1.00  0.00            
ATOM   1111  C   C16A   23      24.710  12.130  79.460  1.00  0.00            
ATOM   1112  C   C16A   23      24.360  13.100  78.340  1.00  0.00            
ATOM   1113  C   C16A   23      23.920  12.400  77.040  1.00  0.00            
ATOM   1114  C   C16A   23      23.570  13.380  75.920  1.00  0.00            
ATOM   1115  C   C16A   23      23.140  12.680  74.620  1.00  0.00            
ATOM   1116  C   C16A   23      22.780  13.660  73.510  1.00  0.00            
ATOM   1117  H   C16A   23      29.520  10.080  91.220  1.00  0.00            
ATOM   1118  H   C16A   23      27.830  10.100  91.780  1.00  0.00            
ATOM   1119  H   C16A   23      29.000  11.260  92.450  1.00  0.00            
ATOM   1120  H   C16A   23      29.210  12.370  90.210  1.00  0.00            
ATOM   1121  H   C16A   23      27.530  12.390  90.760  1.00  0.00            
ATOM   1122  H   C16A   23      27.030  10.380  89.330  1.00  0.00            
ATOM   1123  H   C16A   23      28.720  10.350  88.780  1.00  0.00            
ATOM   1124  H   C16A   23      28.430  12.640  87.780  1.00  0.00            
ATOM   1125  H   C16A   23      26.740  12.670  88.340  1.00  0.00            
ATOM   1126  H   C16A   23      26.240  10.650  86.920  1.00  0.00            
ATOM   1127  H   C16A   23      27.920  10.630  86.360  1.00  0.00            
ATOM   1128  H   C16A   23      27.630  12.920  85.360  1.00  0.00            
ATOM   1129  H   C16A   23      25.950  12.950  85.920  1.00  0.00            
ATOM   1130  H   C16A   23      25.440  10.930  84.510  1.00  0.00            
ATOM   1131  H   C16A   23      27.120  10.900  83.950  1.00  0.00            
ATOM   1132  H   C16A   23      26.830  13.190  82.950  1.00  0.00            
ATOM   1133  H   C16A   23      25.150  13.220  83.510  1.00  0.00            
ATOM   1134  H   C16A   23      26.320  11.180  81.530  1.00  0.00            
ATOM   1135  H   C16A   23      24.640  11.210  82.090  1.00  0.00            
ATOM   1136  H   C16A   23      24.350  13.500  81.090  1.00  0.00            
ATOM   1137  H   C16A   23      26.030  13.470  80.540  1.00  0.00            
ATOM   1138  H   C16A   23      25.520  11.450  79.120  1.00  0.00            
ATOM   1139  H   C16A   23      23.840  11.490  79.670  1.00  0.00            
ATOM   1140  H   C16A   23      23.550  13.770  78.680  1.00  0.00            
ATOM   1141  H   C16A   23      25.230  13.750  78.120  1.00  0.00            
ATOM   1142  H   C16A   23      24.730  11.730  76.700  1.00  0.00            
ATOM   1143  H   C16A   23      23.050  11.760  77.260  1.00  0.00            
ATOM   1144  H   C16A   23      22.760  14.050  76.260  1.00  0.00            
ATOM   1145  H   C16A   23      24.440  14.020  75.710  1.00  0.00            
ATOM   1146  H   C16A   23      23.940  12.010  74.280  1.00  0.00            
ATOM   1147  H   C16A   23      22.260  12.030  74.830  1.00  0.00            
ATOM   1148  H   C16A   23      22.470  13.140  72.590  1.00  0.00            
ATOM   1149  H   C16A   23      23.650  14.300  73.260  1.00  0.00            
ATOM   1150  H   C16A   23      21.960  14.320  73.820  1.00  0.00            
ATOM   1151  C   C16A   24      37.270  10.340 112.160  1.00  0.00            
ATOM   1152  C   C16A   24      36.920  11.320 111.040  1.00  0.00            
ATOM   1153  C   C16A   24      36.490  10.620 109.750  1.00  0.00            
ATOM   1154  C   C16A   24      36.130  11.600 108.630  1.00  0.00            
ATOM   1155  C   C16A   24      35.690  10.900 107.340  1.00  0.00            
ATOM   1156  C   C16A   24      35.340  11.870 106.210  1.00  0.00            
ATOM   1157  C   C16A   24      34.900  11.170 104.920  1.00  0.00            
ATOM   1158  C   C16A   24      34.540  12.150 103.790  1.00  0.00            
ATOM   1159  C   C16A   24      34.090  11.450 102.500  1.00  0.00            
ATOM   1160  C   C16A   24      33.740  12.430 101.380  1.00  0.00            
ATOM   1161  C   C16A   24      33.290  11.730 100.090  1.00  0.00            
ATOM   1162  C   C16A   24      32.940  12.700  98.970  1.00  0.00            
ATOM   1163  C   C16A   24      32.500  12.000  97.670  1.00  0.00            
ATOM   1164  C   C16A   24      32.150  12.980  96.550  1.00  0.00            
ATOM   1165  C   C16A   24      31.720  12.280  95.250  1.00  0.00            
ATOM   1166  C   C16A   24      31.360  13.260  94.140  1.00  0.00            
ATOM   1167  H   C16A   24      38.100   9.680 111.850  1.00  0.00            
ATOM   1168  H   C16A   24      36.410   9.700 112.410  1.00  0.00            
ATOM   1169  H   C16A   24      37.580  10.860 113.080  1.00  0.00            
ATOM   1170  H   C16A   24      37.790  11.970 110.840  1.00  0.00            
ATOM   1171  H   C16A   24      36.110  11.990 111.390  1.00  0.00            
ATOM   1172  H   C16A   24      35.610   9.980 109.960  1.00  0.00            
ATOM   1173  H   C16A   24      37.300   9.950 109.410  1.00  0.00            
ATOM   1174  H   C16A   24      37.010  12.240 108.410  1.00  0.00            
ATOM   1175  H   C16A   24      35.320  12.270 108.970  1.00  0.00            
ATOM   1176  H   C16A   24      34.820  10.250 107.550  1.00  0.00            
ATOM   1177  H   C16A   24      36.500  10.230 106.990  1.00  0.00            
ATOM   1178  H   C16A   24      36.210  12.520 105.990  1.00  0.00            
ATOM   1179  H   C16A   24      34.530  12.550 106.550  1.00  0.00            
ATOM   1180  H   C16A   24      34.020  10.530 105.140  1.00  0.00            
ATOM   1181  H   C16A   24      35.700  10.500 104.580  1.00  0.00            
ATOM   1182  H   C16A   24      35.410  12.790 103.580  1.00  0.00            
ATOM   1183  H   C16A   24      33.730  12.820 104.140  1.00  0.00            
ATOM   1184  H   C16A   24      34.900  10.780 102.160  1.00  0.00            
ATOM   1185  H   C16A   24      33.220  10.810 102.720  1.00  0.00            
ATOM   1186  H   C16A   24      32.930  13.100 101.720  1.00  0.00            
ATOM   1187  H   C16A   24      34.610  13.070 101.170  1.00  0.00            
ATOM   1188  H   C16A   24      34.100  11.050  99.750  1.00  0.00            
ATOM   1189  H   C16A   24      32.420  11.090 100.300  1.00  0.00            
ATOM   1190  H   C16A   24      32.130  13.370  99.310  1.00  0.00            
ATOM   1191  H   C16A   24      33.810  13.350  98.750  1.00  0.00            
ATOM   1192  H   C16A   24      33.310  11.330  97.330  1.00  0.00            
ATOM   1193  H   C16A   24      31.630  11.360  97.890  1.00  0.00            
ATOM   1194  H   C16A   24      31.340  13.650  96.890  1.00  0.00            
ATOM   1195  H   C16A   24      33.020  13.620  96.340  1.00  0.00            
ATOM   1196  H   C16A   24      32.520  11.610  94.910  1.00  0.00            
ATOM   1197  H   C16A   24      30.840  11.630  95.460  1.00  0.00            
ATOM   1198  H   C16A   24      31.050  12.740  93.220  1.00  0.00            
ATOM   1199  H   C16A   24      32.230  13.900  93.890  1.00  0.00            
ATOM   1200  H   C16A   24      30.540  13.920  94.450  1.00  0.00            
ATOM   1201  C   C16A   25       0.050  16.940   9.010  1.00  0.00            
ATOM   1202  C   C16A   25      -0.300  17.920   7.890  1.00  0.00            
ATOM   1203  C   C16A   25      -0.730  17.220   6.600  1.00  0.00            
ATOM   1204  C   C16A   25      -1.090  18.200   5.480  1.00  0.00            
ATOM   1205  C   C16A   25      -1.530  17.500   4.190  1.00  0.00            
ATOM   1206  C   C16A   25      -1.880  18.470   3.060  1.00  0.00            
ATOM   1207  C   C16A   25      -2.320  17.770   1.770  1.00  0.00            
ATOM   1208  C   C16A   25      -2.680  18.750   0.640  1.00  0.00            
ATOM   1209  C   C16A   25      -3.130  18.050  -0.650  1.00  0.00            
ATOM   1210  C   C16A   25      -3.480  19.030  -1.770  1.00  0.00            
ATOM   1211  C   C16A   25      -3.930  18.330  -3.060  1.00  0.00            
ATOM   1212  C   C16A   25      -4.280  19.300  -4.180  1.00  0.00            
ATOM   1213  C   C16A   25      -4.720  18.600  -5.480  1.00  0.00            
ATOM   1214  C   C16A   25      -5.070  19.580  -6.600  1.00  0.00            
ATOM   1215  C   C16A   25      -5.500  18.880  -7.900  1.00  0.00            
ATOM   1216  C   C16A   25      -5.860  19.860  -9.010  1.00  0.00            
ATOM   1217  H   C16A   25       0.880  16.280   8.700  1.00  0.00            
ATOM   1218  H   C16A   25      -0.810  16.300   9.260  1.00  0.00            
ATOM   1219  H   C16A   25       0.360  17.460   9.930  1.00  0.00            
ATOM   1220  H   C16A   25       0.570  18.570   7.690  1.00  0.00            
ATOM   1221  H   C16A   25      -1.110  18.590   8.240  1.00  0.00            
ATOM   1222  H   C16A   25      -1.610  16.580   6.810  1.00  0.00            
ATOM   1223  H   C16A   25       0.080  16.550   6.260  1.00  0.00            
ATOM   1224  H   C16A   25      -0.210  18.840   5.260  1.00  0.00            
ATOM   1225  H   C16A   25      -1.900  18.870   5.820  1.00  0.00            
ATOM   1226  H   C16A   25      -2.400  16.850   4.400  1.00  0.00            
ATOM   1227  H   C16A   25      -0.720  16.830   3.840  1.00  0.00            
ATOM   1228  H   C16A   25      -1.010  19.120   2.840  1.00  0.00            
ATOM   1229  H   C16A   25      -2.690  19.150   3.400  1.00  0.00            
ATOM   1230  H   C16A   25      -3.200  17.130   1.990  1.00  0.00            
ATOM   1231  H   C16A   25      -1.520  17.100   1.430  1.00  0.00            
ATOM   1232  H   C16A   25      -1.810  19.390   0.430  1.00  0.00            
ATOM   1233  H   C16A   25      -3.490  19.420   0.990  1.00  0.00            
ATOM   1234  H   C16A   25      -2.320  17.380  -0.990  1.00  0.00            
ATOM   1235  H   C16A   25      -4.000  17.410  -0.430  1.00  0.00            
ATOM   1236  H   C16A   25      -4.290  19.700  -1.430  1.00  0.00            
ATOM   1237  H   C16A   25      -2.610  19.670  -1.980  1.00  0.00            
ATOM   1238  H   C16A   25      -3.120  17.650  -3.400  1.00  0.00            
ATOM   1239  H   C16A   25      -4.800  17.690  -2.850  1.00  0.00            
ATOM   1240  H   C16A   25      -5.090  19.970  -3.840  1.00  0.00            
ATOM   1241  H   C16A   25      -3.410  19.950  -4.400  1.00  0.00            
ATOM   1242  H   C16A   25      -3.910  17.930  -5.820  1.00  0.00            
ATOM   1243  H   C16A   25      -5.590  17.960  -5.260  1.00  0.00            
ATOM   1244  H   C16A   25      -5.880  20.250  -6.260  1.00  0.00            
ATOM   1245  H   C16A   25      -4.200  20.220  -6.810  1.00  0.00            
ATOM   1246  H   C16A   25      -4.700  18.210  -8.240  1.00  0.00            
ATOM   1247  H   C16A   25      -6.380  18.230  -7.690  1.00  0.00            
ATOM   1248  H   C16A   25      -6.170  19.340  -9.930  1.00  0.00            
ATOM   1249  H   C16A   25      -4.990  20.500  -9.260  1.00  0.00            
ATOM   1250  H   C16A   25      -6.680  20.520  -8.700  1.00  0.00            
ATOM   1251  C   C16A   26       8.630  16.540  29.640  1.00  0.00            
ATOM   1252  C   C16A   26       8.280  17.520  28.520  1.00  0.00            
ATOM   1253  C   C16A   26       7.850  16.820  27.230  1.00  0.00            
ATOM   1254  C   C16A   26       7.490  17.800  26.110  1.00  0.00            
ATOM   1255  C   C16A   26       7.050  17.100  24.820  1.00  0.00            
ATOM   1256  C   C16A   26       6.700  18.070  23.690  1.00  0.00            
ATOM   1257  C   C16A   26       6.260  17.370  22.400  1.00  0.00            
ATOM   1258  C   C16A   26       5.900  18.350  21.270  1.00  0.00            
ATOM   1259  C   C16A   26       5.450  17.650  19.980  1.00  0.00            
ATOM   1260  C   C16A   26       5.100  18.630  18.860  1.00  0.00            
ATOM   1261  C   C16A   26       4.650  17.930  17.570  1.00  0.00            
ATOM   1262  C   C16A   26       4.300  18.900  16.450  1.00  0.00            
ATOM   1263  C   C16A   26       3.860  18.200  15.150  1.00  0.00            
ATOM   1264  C   C16A   26       3.510  19.180  14.030  1.00  0.00            
ATOM   1265  C   C16A   26       3.080  18.480  12.730  1.00  0.00            
ATOM   1266  C   C16A   26       2.720  19.460  11.620  1.00  0.00            
ATOM   1267  H   C16A   26       9.460  15.880  29.330  1.00  0.00            
ATOM   1268  H   C16A   26       7.770  15.900  29.890  1.00  0.00            
ATOM   1269  H   C16A   26       8.940  17.060  30.560  1.00  0.00            
ATOM   1270  H   C16A   26       9.150  18.170  28.320  1.00  0.00            
ATOM   1271  H   C16A   26       7.470  18.190  28.870  1.00  0.00            
ATOM   1272  H   C16A   26       6.970  16.180  27.440  1.00  0.00            
ATOM   1273  H   C16A   26       8.660  16.150  26.890  1.00  0.00            
ATOM   1274  H   C16A   26       8.370  18.440  25.890  1.00  0.00            
ATOM   1275  H   C16A   26       6.680  18.470  26.450  1.00  0.00            
ATOM   1276  H   C16A   26       6.180  16.450  25.030  1.00  0.00            
ATOM   1277  H   C16A   26       7.860  16.430  24.470  1.00  0.00            
ATOM   1278  H   C16A   26       7.570  18.720  23.470  1.00  0.00            
ATOM   1279  H   C16A   26       5.890  18.750  24.030  1.00  0.00            
ATOM   1280  H   C16A   26       5.380  16.730  22.620  1.00  0.00            
ATOM   1281  H   C16A   26       7.060  16.700  22.060  1.00  0.00            
ATOM   1282  H   C16A   26       6.770  18.990  21.060  1.00  0.00            
ATOM   1283  H   C16A   26       5.090  19.020  21.620  1.00  0.00            
ATOM   1284  H   C16A   26       6.260  16.980  19.640  1.00  0.00            
ATOM   1285  H   C16A   26       4.580  17.010  20.200  1.00  0.00            
ATOM   1286  H   C16A   26       4.290  19.300  19.200  1.00  0.00            
ATOM   1287  H   C16A   26       5.970  19.270  18.650  1.00  0.00            
ATOM   1288  H   C16A   26       5.460  17.250  17.230  1.00  0.00            
ATOM   1289  H   C16A   26       3.780  17.290  17.780  1.00  0.00            
ATOM   1290  H   C16A   26       3.490  19.570  16.790  1.00  0.00            
ATOM   1291  H   C16A   26       5.170  19.550  16.230  1.00  0.00            
ATOM   1292  H   C16A   26       4.670  17.530  14.810  1.00  0.00            
ATOM   1293  H   C16A   26       2.990  17.560  15.370  1.00  0.00            
ATOM   1294  H   C16A   26       2.700  19.850  14.370  1.00  0.00            
ATOM   1295  H   C16A   26       4.380  19.820  13.820  1.00  0.00            
ATOM   1296  H   C16A   26       3.880  17.810  12.390  1.00  0.00            
ATOM   1297  H   C16A   26       2.200  17.830  12.940  1.00  0.00            
ATOM   1298  H   C16A   26       2.410  18.940  10.700  1.00  0.00            
ATOM   1299  H   C16A   26       3.590  20.100  11.370  1.00  0.00            
ATOM   1300  H   C16A   26       1.900  20.120  11.930  1.00  0.00            
ATOM   1301  C   C16A   27       1.460  21.540   9.010  1.00  0.00            
ATOM   1302  C   C16A   27       1.110  22.520   7.890  1.00  0.00            
ATOM   1303  C   C16A   27       0.680  21.820   6.600  1.00  0.00            
ATOM   1304  C   C16A   27       0.320  22.800   5.480  1.00  0.00            
ATOM   1305  C   C16A   27      -0.120  22.100   4.190  1.00  0.00            
ATOM   1306  C   C16A   27      -0.470  23.070   3.060  1.00  0.00            
ATOM   1307  C   C16A   27      -0.910  22.370   1.770  1.00  0.00            
ATOM   1308  C   C16A   27      -1.270  23.350   0.640  1.00  0.00            
ATOM   1309  C   C16A   27      -1.720  22.650  -0.650  1.00  0.00            
ATOM   1310  C   C16A   27      -2.070  23.630  -1.770  1.00  0.00            
ATOM   1311  C   C16A   27      -2.520  22.930  -3.060  1.00  0.00            
ATOM   1312  C   C16A   27      -2.870  23.900  -4.180  1.00  0.00            
ATOM   1313  C   C16A   27      -3.310  23.200  -5.480  1.00  0.00            
ATOM   1314  C   C16A   27      -3.660  24.180  -6.600  1.00  0.00            
ATOM   1315  C   C16A   27      -4.090  23.480  -7.900  1.00  0.00            
ATOM   1316  C   C16A   27      -4.450  24.460  -9.010  1.00  0.00            
ATOM   1317  H   C16A   27       2.290  20.880   8.700  1.00  0.00            
ATOM   1318  H   C16A   27       0.600  20.900   9.260  1.00  0.00            
ATOM   1319  H   C16A   27       1.770  22.060   9.930  1.00  0.00            
ATOM   1320  H   C16A   27       1.980  23.170   7.690  1.00  0.00            
ATOM   1321  H   C16A   27       0.300  23.190   8.240  1.00  0.00            
ATOM   1322  H   C16A   27      -0.200  21.180   6.810  1.00  0.00            
ATOM   1323  H   C16A   27       1.490  21.150   6.260  1.00  0.00            
ATOM   1324  H   C16A   27       1.200  23.440   5.260  1.00  0.00            
ATOM   1325  H   C16A   27      -0.490  23.470   5.820  1.00  0.00            
ATOM   1326  H   C16A   27      -0.990  21.450   4.400  1.00  0.00            
ATOM   1327  H   C16A   27       0.690  21.430   3.840  1.00  0.00            
ATOM   1328  H   C16A   27       0.400  23.720   2.840  1.00  0.00            
ATOM   1329  H   C16A   27      -1.280  23.750   3.400  1.00  0.00            
ATOM   1330  H   C16A   27      -1.790  21.730   1.990  1.00  0.00            
ATOM   1331  H   C16A   27      -0.110  21.700   1.430  1.00  0.00            
ATOM   1332  H   C16A   27      -0.400  23.990   0.430  1.00  0.00            
ATOM   1333  H   C16A   27      -2.080  24.020   0.990  1.00  0.00            
ATOM   1334  H   C16A   27      -0.910  21.980  -0.990  1.00  0.00            
ATOM   1335  H   C16A   27      -2.590  22.010  -0.430  1.00  0.00            
ATOM   1336  H   C16A   27      -2.880  24.300  -1.430  1.00  0.00            
ATOM   1337  H   C16A   27      -1.200  24.270  -1.980  1.00  0.00            
ATOM   1338  H   C16A   27      -1.710  22.250  -3.400  1.00  0.00            
ATOM   1339  H   C16A   27      -3.390  22.290  -2.850  1.00  0.00            
ATOM   1340  H   C16A   27      -3.680  24.570  -3.840  1.00  0.00            
ATOM   1341  H   C16A   27      -2.000  24.550  -4.400  1.00  0.00            
ATOM   1342  H   C16A   27      -2.500  22.530  -5.820  1.00  0.00            
ATOM   1343  H   C16A   27      -4.180  22.560  -5.260  1.00  0.00            
ATOM   1344  H   C16A   27      -4.470  24.850  -6.260  1.00  0.00            
ATOM   1345  H   C16A   27      -2.790  24.820  -6.810  1.00  0.00            
ATOM   1346  H   C16A   27      -3.290  22.810  -8.240  1.00  0.00            
ATOM   1347  H   C16A   27      -4.970  22.830  -7.690  1.00  0.00            
ATOM   1348  H   C16A   27      -4.760  23.940  -9.930  1.00  0.00            
ATOM   1349  H   C16A   27      -3.580  25.100  -9.260  1.00  0.00            
ATOM   1350  H   C16A   27      -5.270  25.120  -8.700  1.00  0.00            
ATOM   1351  C   C16A   28      10.040  21.140  29.640  1.00  0.00            
ATOM   1352  C   C16A   28       9.690  22.120  28.520  1.00  0.00            
ATOM   1353  C   C16A   28       9.260  21.420  27.230  1.00  0.00            
ATOM   1354  C   C16A   28       8.900  22.400  26.110  1.00  0.00            
ATOM   1355  C   C16A   28       8.460  21.700  24.820  1.00  0.00            
ATOM   1356  C   C16A   28       8.110  22.670  23.690  1.00  0.00            
ATOM   1357  C   C16A   28       7.670  21.970  22.400  1.00  0.00            
ATOM   1358  C   C16A   28       7.310  22.950  21.270  1.00  0.00            
ATOM   1359  C   C16A   28       6.860  22.250  19.980  1.00  0.00            
ATOM   1360  C   C16A   28       6.510  23.230  18.860  1.00  0.00            
ATOM   1361  C   C16A   28       6.060  22.530  17.570  1.00  0.00            
ATOM   1362  C   C16A   28       5.710  23.500  16.450  1.00  0.00            
ATOM   1363  C   C16A   28       5.270  22.800  15.150  1.00  0.00            
ATOM   1364  C   C16A   28       4.920  23.780  14.030  1.00  0.00            
ATOM   1365  C   C16A   28       4.490  23.080  12.730  1.00  0.00            
ATOM   1366  C   C16A   28       4.130  24.060  11.620  1.00  0.00            
ATOM   1367  H   C16A   28      10.870  20.480  29.330  1.00  0.00            
ATOM   1368  H   C16A   28       9.180  20.500  29.890  1.00  0.00            
ATOM   1369  H   C16A   28      10.350  21.660  30.560  1.00  0.00            
ATOM   1370  H   C16A   28      10.560  22.770  28.320  1.00  0.00            
ATOM   1371  H   C16A   28       8.880  22.790  28.870  1.00  0.00            
ATOM   1372  H   C16A   28       8.380  20.780  27.440  1.00  0.00            
ATOM   1373  H   C16A   28      10.070  20.750  26.890  1.00  0.00            
ATOM   1374  H   C16A   28       9.780  23.040  25.890  1.00  0.00            
ATOM   1375  H   C16A   28       8.090  23.070  26.450  1.00  0.00            
ATOM   1376  H   C16A   28       7.590  21.050  25.030  1.00  0.00            
ATOM   1377  H   C16A   28       9.270  21.030  24.470  1.00  0.00            
ATOM   1378  H   C16A   28       8.980  23.320  23.470  1.00  0.00            
ATOM   1379  H   C16A   28       7.300  23.350  24.030  1.00  0.00            
ATOM   1380  H   C16A   28       6.790  21.330  22.620  1.00  0.00            
ATOM   1381  H   C16A   28       8.470  21.300  22.060  1.00  0.00            
ATOM   1382  H   C16A   28       8.180  23.590  21.060  1.00  0.00            
ATOM   1383  H   C16A   28       6.500  23.620  21.620  1.00  0.00            
ATOM   1384  H   C16A   28       7.670  21.580  19.640  1.00  0.00            
ATOM   1385  H   C16A   28       5.990  21.610  20.200  1.00  0.00            
ATOM   1386  H   C16A   28       5.700  23.900  19.200  1.00  0.00            
ATOM   1387  H   C16A   28       7.380  23.870  18.650  1.00  0.00            
ATOM   1388  H   C16A   28       6.870  21.850  17.230  1.00  0.00            
ATOM   1389  H   C16A   28       5.190  21.890  17.780  1.00  0.00            
ATOM   1390  H   C16A   28       4.900  24.170  16.790  1.00  0.00            
ATOM   1391  H   C16A   28       6.580  24.150  16.230  1.00  0.00            
ATOM   1392  H   C16A   28       6.080  22.130  14.810  1.00  0.00            
ATOM   1393  H   C16A   28       4.400  22.160  15.370  1.00  0.00            
ATOM   1394  H   C16A   28       4.110  24.450  14.370  1.00  0.00            
ATOM   1395  H   C16A   28       5.790  24.420  13.820  1.00  0.00            
ATOM   1396  H   C16A   28       5.290  22.410  12.390  1.00  0.00            
ATOM   1397  H   C16A   28       3.610  22.430  12.940  1.00  0.00            
ATOM   1398  H   C16A   28       3.820  23.540  10.700  1.00  0.00            
ATOM   1399  H   C16A   28       5.000  24.700  11.370  1.00  0.00            
ATOM   1400  H   C16A   28       3.310  24.720  11.930  1.00  0.00            
ATOM   1401  C   C16A   29      12.940  16.140  50.270  1.00  0.00            
ATOM   1402  C   C16A   29      12.590  17.120  49.150  1.00  0.00            
ATOM   1403  C   C16A   29      12.160  16.420  47.860  1.00  0.00            
ATOM   1404  C   C16A   29      11.800  17.400  46.740  1.00  0.00            
ATOM   1405  C   C16A   29      11.360  16.700  45.450  1.00  0.00            
ATOM   1406  C   C16A   29      11.010  17.670  44.320  1.00  0.00            
ATOM   1407  C   C16A   29      10.570  16.970  43.030  1.00  0.00            
ATOM   1408  C   C16A   29      10.210  17.950  41.900  1.00  0.00            
ATOM   1409  C   C16A   29       9.760  17.250  40.610  1.00  0.00            
ATOM   1410  C   C16A   29       9.410  18.230  39.490  1.00  0.00            
ATOM   1411  C   C16A   29       8.960  17.530  38.200  1.00  0.00            
ATOM   1412  C   C16A   29       8.610  18.500  37.080  1.00  0.00            
ATOM   1413  C   C16A   29       8.170  17.800  35.780  1.00  0.00            
ATOM   1414  C   C16A   29       7.820  18.780  34.660  1.00  0.00            
ATOM   1415  C   C16A   29       7.390  18.080  33.360  1.00  0.00            
ATOM   1416  C   C16A   29       7.030  19.060  32.250  1.00  0.00            
ATOM   1417  H   C16A   29      13.770  15.480  49.960  1.00  0.00            
ATOM   1418  H   C16A   29      12.080  15.500  50.520  1.00  0.00            
ATOM   1419  H   C16A   29      13.250  16.660  51.190  1.00  0.00            
ATOM   1420  H   C16A   29      13.460  17.770  48.950  1.00  0.00            
ATOM   1421  H   C16A   29      11.780  17.790  49.500  1.00  0.00            
ATOM   1422  H   C16A   29      11.280  15.780  48.070  1.00  0.00            
ATOM   1423  H   C16A   29      12.970  15.750  47.520  1.00  0.00            
ATOM   1424  H   C16A   29      12.680  18.040  46.520  1.00  0.00            
ATOM   1425  H   C16A   29      10.990  18.070  47.080  1.00  0.00            
ATOM   1426  H   C16A   29      10.490  16.050  45.660  1.00  0.00            
ATOM   1427  H   C16A   29      12.170  16.030  45.100  1.00  0.00            
ATOM   1428  H   C16A   29      11.880  18.320  44.100  1.00  0.00            
ATOM   1429  H   C16A   29      10.200  18.350  44.660  1.00  0.00            
ATOM   1430  H   C16A   29       9.690  16.330  43.250  1.00  0.00            
ATOM   1431  H   C16A   29      11.370  16.300  42.690  1.00  0.00            
ATOM   1432  H   C16A   29      11.080  18.590  41.690  1.00  0.00            
ATOM   1433  H   C16A   29       9.400  18.620  42.250  1.00  0.00            
ATOM   1434  H   C16A   29      10.570  16.580  40.270  1.00  0.00            
ATOM   1435  H   C16A   29       8.890  16.610  40.830  1.00  0.00            
ATOM   1436  H   C16A   29       8.600  18.900  39.830  1.00  0.00            
ATOM   1437  H   C16A   29      10.280  18.870  39.280  1.00  0.00            
ATOM   1438  H   C16A   29       9.770  16.850  37.860  1.00  0.00            
ATOM   1439  H   C16A   29       8.090  16.890  38.410  1.00  0.00            
ATOM   1440  H   C16A   29       7.800  19.170  37.420  1.00  0.00            
ATOM   1441  H   C16A   29       9.480  19.150  36.860  1.00  0.00            
ATOM   1442  H   C16A   29       8.980  17.130  35.440  1.00  0.00            
ATOM   1443  H   C16A   29       7.300  17.160  36.000  1.00  0.00            
ATOM   1444  H   C16A   29       7.010  19.450  35.000  1.00  0.00            
ATOM   1445  H   C16A   29       8.690  19.420  34.450  1.00  0.00            
ATOM   1446  H   C16A   29       8.190  17.410  33.020  1.00  0.00            
ATOM   1447  H   C16A   29       6.510  17.430  33.570  1.00  0.00            
ATOM   1448  H   C16A   29       6.720  18.540  31.330  1.00  0.00            
ATOM   1449  H   C16A   29       7.900  19.700  32.000  1.00  0.00            
ATOM   1450  H   C16A   29       6.210  19.720  32.560  1.00  0.00            
ATOM   1451  C   C16A   30      21.520  15.740  70.900  1.00  0.00            
ATOM   1452  C   C16A   30      21.170  16.720  69.780  1.00  0.00            
ATOM   1453  C   C16A   30      20.740  16.020  68.490  1.00  0.00            
ATOM   1454  C   C16A   30      20.380  17.000  67.370  1.00  0.00            
ATOM   1455  C   C16A   30      19.940  16.300  66.080  1.00  0.00            
ATOM   1456  C   C16A   30      19.590  17.270  64.950  1.00  0.00            
ATOM   1457  C   C16A   30      19.150  16.570  63.660  1.00  0.00            
ATOM   1458  C   C16A   30      18.790  17.550  62.530  1.00  0.00            
ATOM   1459  C   C16A   30      18.340  16.850  61.240  1.00  0.00            
ATOM   1460  C   C16A   30      17.990  17.830  60.120  1.00  0.00            
ATOM   1461  C   C16A   30      17.540  17.130  58.830  1.00  0.00            
ATOM   1462  C   C16A   30      17.190  18.100  57.710  1.00  0.00            
ATOM   1463  C   C16A   30      16.750  17.400  56.410  1.00  0.00            
ATOM   1464  C   C16A   30      16.400  18.380  55.290  1.00  0.00            
ATOM   1465  C   C16A   30      15.970  17.680  53.990  1.00  0.00            
ATOM   1466  C   C16A   30      15.610  18.660  52.880  1.00  0.00            
ATOM   1467  H   C16A   30      22.350  15.080  70.590  1.00  0.00            
ATOM   1468  H   C16A   30      20.660  15.100  71.150  1.00  0.00            
ATOM   1469  H   C16A   30      21.830  16.260  71.820  1.00  0.00            
ATOM   1470  H   C16A   30      22.040  17.370  69.580  1.00  0.00            
ATOM   1471  H   C16A   30      20.360  17.390  70.130  1.00  0.00            
ATOM   1472  H   C16A   30      19.860  15.380  68.700  1.00  0.00            
ATOM   1473  H   C16A   30      21.550  15.350  68.150  1.00  0.00            
ATOM   1474  H   C16A   30      21.260  17.640  67.150  1.00  0.00            
ATOM   1475  H   C16A   30      19.570  17.670  67.710  1.00  0.00            
ATOM   1476  H   C16A   30      19.070  15.650  66.290  1.00  0.00            
ATOM   1477  H   C16A   30      20.750  15.630  65.730  1.00  0.00            
ATOM   1478  H   C16A   30      20.460  17.920  64.730  1.00  0.00            
ATOM   1479  H   C16A   30      18.780  17.950  65.290  1.00  0.00            
ATOM   1480  H   C16A   30      18.270  15.930  63.880  1.00  0.00            
ATOM   1481  H   C16A   30      19.950  15.900  63.320  1.00  0.00            
ATOM   1482  H   C16A   30      19.660  18.190  62.320  1.00  0.00            
ATOM   1483  H   C16A   30      17.980  18.220  62.880  1.00  0.00            
ATOM   1484  H   C16A   30      19.150  16.180  60.900  1.00  0.00            
ATOM   1485  H   C16A   30      17.470  16.210  61.460  1.00  0.00            
ATOM   1486  H   C16A   30      17.180  18.500  60.460  1.00  0.00            
ATOM   1487  H   C16A   30      18.860  18.470  59.910  1.00  0.00            
ATOM   1488  H   C16A   30      18.350  16.450  58.490  1.00  0.00            
ATOM   1489  H   C16A   30      16.670  16.490  59.040  1.00  0.00            
ATOM   1490  H   C16A   30      16.380  18.770  58.050  1.00  0.00            
ATOM   1491  H   C16A   30      18.060  18.750  57.490  1.00  0.00            
ATOM   1492  H   C16A   30      17.560  16.730  56.070  1.00  0.00            
ATOM   1493  H   C16A   30      15.880  16.760  56.630  1.00  0.00            
ATOM   1494  H   C16A   30      15.590  19.050  55.630  1.00  0.00            
ATOM   1495  H   C16A   30      17.270  19.020  55.080  1.00  0.00            
ATOM   1496  H   C16A   30      16.770  17.010  53.650  1.00  0.00            
ATOM   1497  H   C16A   30      15.090  17.030  54.200  1.00  0.00            
ATOM   1498  H   C16A   30      15.300  18.140  51.960  1.00  0.00            
ATOM   1499  H   C16A   30      16.480  19.300  52.630  1.00  0.00            
ATOM   1500  H   C16A   30      14.790  19.320  53.190  1.00  0.00            
ATOM   1501  C   C16A   31      14.350  20.740  50.270  1.00  0.00            
ATOM   1502  C   C16A   31      14.000  21.720  49.150  1.00  0.00            
ATOM   1503  C   C16A   31      13.570  21.020  47.860  1.00  0.00            
ATOM   1504  C   C16A   31      13.210  22.000  46.740  1.00  0.00            
ATOM   1505  C   C16A   31      12.770  21.300  45.450  1.00  0.00            
ATOM   1506  C   C16A   31      12.420  22.270  44.320  1.00  0.00            
ATOM   1507  C   C16A   31      11.980  21.570  43.030  1.00  0.00            
ATOM   1508  C   C16A   31      11.620  22.550  41.900  1.00  0.00            
ATOM   1509  C   C16A   31      11.170  21.850  40.610  1.00  0.00            
ATOM   1510  C   C16A   31      10.820  22.830  39.490  1.00  0.00            
ATOM   1511  C   C16A   31      10.370  22.130  38.200  1.00  0.00            
ATOM   1512  C   C16A   31      10.020  23.100  37.080  1.00  0.00            
ATOM   1513  C   C16A   31       9.580  22.400  35.780  1.00  0.00            
ATOM   1514  C   C16A   31       9.230  23.380  34.660  1.00  0.00            
ATOM   1515  C   C16A   31       8.800  22.680  33.360  1.00  0.00            
ATOM   1516  C   C16A   31       8.440  23.660  32.250  1.00  0.00            
ATOM   1517  H   C16A   31      15.180  20.080  49.960  1.00  0.00            
ATOM   1518  H   C16A   31      13.490  20.100  50.520  1.00  0.00            
ATOM   1519  H   C16A   31      14.660  21.260  51.190  1.00  0.00            
ATOM   1520  H   C16A   31      14.870  22.370  48.950  1.00  0.00            
ATOM   1521  H   C16A   31      13.190  22.390  49.500  1.00  0.00            
ATOM   1522  H   C16A   31      12.690  20.380  48.070  1.00  0.00            
ATOM   1523  H   C16A   31      14.380  20.350  47.520  1.00  0.00            
ATOM   1524  H   C16A   31      14.090  22.640  46.520  1.00  0.00            
ATOM   1525  H   C16A   31      12.400  22.670  47.080  1.00  0.00            
ATOM   1526  H   C16A   31      11.900  20.650  45.660  1.00  0.00            
ATOM   1527  H   C16A   31      13.580  20.630  45.100  1.00  0.00            
ATOM   1528  H   C16A   31      13.290  22.920  44.100  1.00  0.00            
ATOM   1529  H   C16A   31      11.610  22.950  44.660  1.00  0.00            
ATOM   1530  H   C16A   31      11.100  20.930  43.250  1.00  0.00            
ATOM   1531  H   C16A   31      12.780  20.900  42.690  1.00  0.00            
ATOM   1532  H   C16A   31      12.490  23.190  41.690  1.00  0.00            
ATOM   1533  H   C16A   31      10.810  23.220  42.250  1.00  0.00            
ATOM   1534  H   C16A   31      11.980  21.180  40.270  1.00  0.00            
ATOM   1535  H   C16A   31      10.300  21.210  40.830  1.00  0.00            
ATOM   1536  H   C16A   31      10.010  23.500  39.830  1.00  0.00            
ATOM   1537  H   C16A   31      11.690  23.470  39.280  1.00  0.00            
ATOM   1538  H   C16A   31      11.180  21.450  37.860  1.00  0.00            
ATOM   1539  H   C16A   31       9.500  21.490  38.410  1.00  0.00            
ATOM   1540  H   C16A   31       9.210  23.770  37.420  1.00  0.00            
ATOM   1541  H   C16A   31      10.890  23.750  36.860  1.00  0.00            
ATOM   1542  H   C16A   31      10.390  21.730  35.440  1.00  0.00            
ATOM   1543  H   C16A   31       8.710  21.760  36.000  1.00  0.00            
ATOM   1544  H   C16A   31       8.420  24.050  35.000  1.00  0.00            
ATOM   1545  H   C16A   31      10.100  24.020  34.450  1.00  0.00            
ATOM   1546  H   C16A   31       9.600  22.010  33.020  1.00  0.00            
ATOM   1547  H   C16A   31       7.920  22.030  33.570  1.00  0.00            
ATOM   1548  H   C16A   31       8.130  23.140  31.330  1.00  0.00            
ATOM   1549  H   C16A   31       9.310  24.300  32.000  1.00  0.00            
ATOM   1550  H   C16A   31       7.620  24.320  32.560  1.00  0.00            
ATOM   1551  C   C16A   32      22.930  20.340  70.900  1.00  0.00            
ATOM   1552  C   C16A   32      22.580  21.320  69.780  1.00  0.00            
ATOM   1553  C   C16A   32      22.150  20.620  68.490  1.00  0.00            
ATOM   1554  C   C16A   32      21.790  21.600  67.370  1.00  0.00            
ATOM   1555  C   C16A   32      21.350  20.900  66.080  1.00  0.00            
ATOM   1556  C   C16A   32      21.000  21.870  64.950  1.00  0.00            
ATOM   1557  C   C16A   32      20.560  21.170  63.660  1.00  0.00            
ATOM   1558  C   C16A   32      20.200  22.150  62.530  1.00  0.00            
ATOM   1559  C   C16A   32      19.750  21.450  61.240  1.00  0.00            
ATOM   1560  C   C16A   32      19.400  22.430  60.120  1.00  0.00            
ATOM   1561  C   C16A   32      18.950  21.730  58.830  1.00  0.00            
ATOM   1562  C   C16A   32      18.600  22.700  57.710  1.00  0.00            
ATOM   1563  C   C16A   32      18.160  22.000  56.410  1.00  0.00            
ATOM   1564  C   C16A   32      17.810  22.980  55.290  1.00  0.00            
ATOM   1565  C   C16A   32      17.380  22.280  53.990  1.00  0.00            
ATOM   1566  C   C16A   32      17.020  23.260  52.880  1.00  0.00            
ATOM   1567  H   C16A   32      23.760  19.680  70.590  1.00  0.00            
ATOM   1568  H   C16A   32      22.070  19.700  71.150  1.00  0.00            
ATOM   1569  H   C16A   32      23.240  20.860  71.820  1.00  0.00            
ATOM   1570  H   C16A   32      23.450  21.970  69.580  1.00  0.00            
ATOM   1571  H   C16A   32      21.770  21.990  70.130  1.00  0.00            
ATOM   1572  H   C16A   32      21.270  19.980  68.700  1.00  0.00            
ATOM   1573  H   C16A   32      22.960  19.950  68.150  1.00  0.00            
ATOM   1574  H   C16A   32      22.670  22.240  67.150  1.00  0.00            
ATOM   1575  H   C16A   32      20.980  22.270  67.710  1.00  0.00            
ATOM   1576  H   C16A   32      20.480  20.250  66.290  1.00  0.00            
ATOM   1577  H   C16A   32      22.160  20.230  65.730  1.00  0.00            
ATOM   1578  H   C16A   32      21.870  22.520  64.730  1.00  0.00            
ATOM   1579  H   C16A   32      20.190  22.550  65.290  1.00  0.00            
ATOM   1580  H   C16A   32      19.680  20.530  63.880  1.00  0.00            
ATOM   1581  H   C16A   32      21.360  20.500  63.320  1.00  0.00            
ATOM   1582  H   C16A   32      21.070  22.790  62.320  1.00  0.00            
ATOM   1583  H   C16A   32      19.390  22.820  62.880  1.00  0.00            
ATOM   1584  H   C16A   32      20.560  20.780  60.900  1.00  0.00            
ATOM   1585  H   C16A   32      18.880  20.810  61.460  1.00  0.00            
ATOM   1586  H   C16A   32      18.590  23.100  60.460  1.00  0.00            
ATOM   1587  H   C16A   32      20.270  23.070  59.910  1.00  0.00            
ATOM   1588  H   C16A   32      19.760  21.050  58.490  1.00  0.00            
ATOM   1589  H   C16A   32      18.080  21.090  59.040  1.00  0.00            
ATOM   1590  H   C16A   32      17.790  23.370  58.050  1.00  0.00            
ATOM   1591  H   C16A   32      19.470  23.350  57.490  1.00  0.00            
ATOM   1592  H   C16A   32      18.970  21.330  56.070  1.00  0.00            
ATOM   1593  H   C16A   32      17.290  21.360  56.630  1.00  0.00            
ATOM   1594  H   C16A   32      17.000  23.650  55.630  1.00  0.00            
ATOM   1595  H   C16A   32      18.680  23.620  55.080  1.00  0.00            
ATOM   1596  H   C16A   32      18.180  21.610  53.650  1.00  0.00            
ATOM   1597  H   C16A   32      16.500  21.630  54.200  1.00  0.00            
ATOM   1598  H   C16A   32      16.710  22.740  51.960  1.00  0.00            
ATOM   1599  H   C16A   32      17.890  23.900  52.630  1.00  0.00            
ATOM   1600  H   C16A   32      16.200  23.920  53.190  1.00  0.00            
ATOM   1601  C   C16A   33      25.830  15.340  91.530  1.00  0.00            
ATOM   1602  C   C16A   33      25.480  16.320  90.410  1.00  0.00            
ATOM   1603  C   C16A   33      25.050  15.620  89.120  1.00  0.00            
ATOM   1604  C   C16A   33      24.690  16.600  88.000  1.00  0.00            
ATOM   1605  C   C16A   33      24.250  15.900  86.710  1.00  0.00            
ATOM   1606  C   C16A   33      23.900  16.870  85.580  1.00  0.00            
ATOM   1607  C   C16A   33      23.460  16.170  84.290  1.00  0.00            
ATOM   1608  C   C16A   33      23.100  17.150  83.160  1.00  0.00            
ATOM   1609  C   C16A   33      22.650  16.450  81.870  1.00  0.00            
ATOM   1610  C   C16A   33      22.300  17.430  80.750  1.00  0.00            
ATOM   1611  C   C16A   33      21.850  16.730  79.460  1.00  0.00            
ATOM   1612  C   C16A   33      21.500  17.700  78.340  1.00  0.00            
ATOM   1613  C   C16A   33      21.060  17.000  77.040  1.00  0.00            
ATOM   1614  C   C16A   33      20.710  17.980  75.920  1.00  0.00            
ATOM   1615  C   C16A   33      20.280  17.280  74.620  1.00  0.00            
ATOM   1616  C   C16A   33      19.920  18.260  73.510  1.00  0.00            
ATOM   1617  H   C16A   33      26.660  14.680  91.220  1.00  0.00            
ATOM   1618  H   C16A   33      24.970  14.700  91.780  1.00  0.00            
ATOM   1619  H   C16A   33      26.140  15.860  92.450  1.00  0.00            
ATOM   1620  H   C16A   33      26.350  16.970  90.210  1.00  0.00            
ATOM   1621  H   C16A   33      24.670  16.990  90.760  1.00  0.00            
ATOM   1622  H   C16A   33      24.170  14.980  89.330  1.00  0.00            
ATOM   1623  H   C16A   33      25.860  14.950  88.780  1.00  0.00            
ATOM   1624  H   C16A   33      25.570  17.240  87.780  1.00  0.00            
ATOM   1625  H   C16A   33      23.880  17.270  88.340  1.00  0.00            
ATOM   1626  H   C16A   33      23.380  15.250  86.920  1.00  0.00            
ATOM   1627  H   C16A   33      25.060  15.230  86.360  1.00  0.00            
ATOM   1628  H   C16A   33      24.770  17.520  85.360  1.00  0.00            
ATOM   1629  H   C16A   33      23.090  17.550  85.920  1.00  0.00            
ATOM   1630  H   C16A   33      22.580  15.530  84.510  1.00  0.00            
ATOM   1631  H   C16A   33      24.260  15.500  83.950  1.00  0.00            
ATOM   1632  H   C16A   33      23.970  17.790  82.950  1.00  0.00            
ATOM   1633  H   C16A   33      22.290  17.820  83.510  1.00  0.00            
ATOM   1634  H   C16A   33      23.460  15.780  81.530  1.00  0.00            
ATOM   1635  H   C16A   33      21.780  15.810  82.090  1.00  0.00            
ATOM   1636  H   C16A   33      21.490  18.100  81.090  1.00  0.00            
ATOM   1637  H   C16A   33      23.170  18.070  80.540  1.00  0.00            
ATOM   1638  H   C16A   33      22.660  16.050  79.120  1.00  0.00            
ATOM   1639  H   C16A   33      20.980  16.090  79.670  1.00  0.00            
ATOM   1640  H   C16A   33      20.690  18.370  78.680  1.00  0.00            
ATOM   1641  H   C16A   33      22.370  18.350  78.120  1.00  0.00            
ATOM   1642  H   C16A   33      21.870  16.330  76.700  1.00  0.00            
ATOM   1643  H   C16A   33      20.190  16.360  77.260  1.00  0.00            
ATOM   1644  H   C16A   33      19.900  18.650  76.260  1.00  0.00            
ATOM   1645  H   C16A   33      21.580  18.620  75.710  1.00  0.00            
ATOM   1646  H   C16A   33      21.080  16.610  74.280  1.00  0.00            
ATOM   1647  H   C16A   33      19.400  16.630  74.830  1.00  0.00            
ATOM   1648  H   C16A   33      19.610  17.740  72.590  1.00  0.00            
ATOM   1649  H   C16A   33      20.790  18.900  73.260  1.00  0.00            
ATOM   1650  H   C16A   33      19.100  18.920  73.820  1.00  0.00            
ATOM   1651  C   C16A   34      34.410  14.940 112.160  1.00  0.00            
ATOM   1652  C   C16A   34      34.060  15.920 111.040  1.00  0.00            
ATOM   1653  C   C16A   34      33.630  15.220 109.750  1.00  0.00            
ATOM   1654  C   C16A   34      33.270  16.200 108.630  1.00  0.00            
ATOM   1655  C   C16A   34      32.830  15.500 107.340  1.00  0.00            
ATOM   1656  C   C16A   34      32.480  16.470 106.210  1.00  0.00            
ATOM   1657  C   C16A   34      32.040  15.770 104.920  1.00  0.00            
ATOM   1658  C   C16A   34      31.680  16.750 103.790  1.00  0.00            
ATOM   1659  C   C16A   34      31.230  16.050 102.500  1.00  0.00            
ATOM   1660  C   C16A   34      30.880  17.030 101.380  1.00  0.00            
ATOM   1661  C   C16A   34      30.430  16.330 100.090  1.00  0.00            
ATOM   1662  C   C16A   34      30.080  17.300  98.970  1.00  0.00            
ATOM   1663  C   C16A   34      29.640  16.600  97.670  1.00  0.00            
ATOM   1664  C   C16A   34      29.290  17.580  96.550  1.00  0.00            
ATOM   1665  C   C16A   34      28.860  16.880  95.250  1.00  0.00            
ATOM   1666  C   C16A   34      28.500  17.860  94.140  1.00  0.00            
ATOM   1667  H   C16A   34      35.240  14.280 111.850  1.00  0.00            
ATOM   1668  H   C16A   34      33.550  14.300 112.410  1.00  0.00            
ATOM   1669  H   C16A   34      34.720  15.460 113.080  1.00  0.00            
ATOM   1670  H   C16A   34      34.930  16.570 110.840  1.00  0.00            
ATOM   1671  H   C16A   34      33.250  16.590 111.390  1.00  0.00            
ATOM   1672  H   C16A   34      32.750  14.580 109.960  1.00  0.00            
ATOM   1673  H   C16A   34      34.440  14.550 109.410  1.00  0.00            
ATOM   1674  H   C16A   34      34.150  16.840 108.410  1.00  0.00            
ATOM   1675  H   C16A   34      32.460  16.870 108.970  1.00  0.00            
ATOM   1676  H   C16A   34      31.960  14.850 107.550  1.00  0.00            
ATOM   1677  H   C16A   34      33.640  14.830 106.990  1.00  0.00            
ATOM   1678  H   C16A   34      33.350  17.120 105.990  1.00  0.00            
ATOM   1679  H   C16A   34      31.670  17.150 106.550  1.00  0.00            
ATOM   1680  H   C16A   34      31.160  15.130 105.140  1.00  0.00            
ATOM   1681  H   C16A   34      32.840  15.100 104.580  1.00  0.00            
ATOM   1682  H   C16A   34      32.550  17.390 103.580  1.00  0.00            
ATOM   1683  H   C16A   34      30.870  17.420 104.140  1.00  0.00            
ATOM   1684  H   C16A   34      32.040  15.380 102.160  1.00  0.00            
ATOM   1685  H   C16A   34      30.360  15.410 102.720  1.00  0.00            
ATOM   1686  H   C16A   34      30.070  17.700 101.720  1.00  0.00            
ATOM   1687  H   C16A   34      31.750  17.670 101.170  1.00  0.00            
ATOM   1688  H   C16A   34      31.240  15.650  99.750  1.00  0.00            
ATOM   1689  H   C16A   34      29.560  15.690 100.300  1.00  0.00            
ATOM   1690  H   C16A   34      29.270  17.970  99.310  1.00  0.00            
ATOM   1691  H   C16A   34      30.950  17.950  98.750  1.00  0.00            
ATOM   1692  H   C16A   34      30.450  15.930  97.330  1.00  0.00            
ATOM   1693  H   C16A   34      28.770  15.960  97.890  1.00  0.00            
ATOM   1694  H   C16A   34      28.480  18.250  96.890  1.00  0.00            
ATOM   1695  H   C16A   34      30.160  18.220  96.340  1.00  0.00            
ATOM   1696  H   C16A   34      29.660  16.210  94.910  1.00  0.00            
ATOM   1697  H   C16A   34      27.980  16.230  95.460  1.00  0.00            
ATOM   1698  H   C16A   34      28.190  17.340  93.220  1.00  0.00            
ATOM   1699  H   C16A   34      29.370  18.500  93.890  1.00  0.00            
ATOM   1700  H   C16A   34      27.680  18.520  94.450  1.00  0.00            
ATOM   1701  C   C16A   35      27.240  19.940  91.530  1.00  0.00            
ATOM   1702  C   C16A   35      26.890  20.920  90.410  1.00  0.00            
ATOM   1703  C   C16A   35      26.460  20.220  89.120  1.00  0.00            
ATOM   1704  C   C16A   35      26.100  21.200  88.000  1.00  0.00            
ATOM   1705  C   C16A   35      25.660  20.500  86.710  1.00  0.00            
ATOM   1706  C   C16A   35      25.310  21.470  85.580  1.00  0.00            
ATOM   1707  C   C16A   35      24.870  20.770  84.290  1.00  0.00            
ATOM   1708  C   C16A   35      24.510  21.750  83.160  1.00  0.00            
ATOM   1709  C   C16A   35      24.060  21.050  81.870  1.00  0.00            
ATOM   1710  C   C16A   35      23.710  22.030  80.750  1.00  0.00            
ATOM   1711  C   C16A   35      23.260  21.330  79.460  1.00  0.00            
ATOM   1712  C   C16A   35      22.910  22.300  78.340  1.00  0.00            
ATOM   1713  C   C16A   35      22.470  21.600  77.040  1.00  0.00            
ATOM   1714  C   C16A   35      22.120  22.580  75.920  1.00  0.00            
ATOM   1715  C   C16A   35      21.690  21.880  74.620  1.00  0.00            
ATOM   1716  C   C16A   35      21.330  22.860  73.510  1.00  0.00            
ATOM   1717  H   C16A   35      28.070  19.280  91.220  1.00  0.00            
ATOM   1718  H   C16A   35      26.380  19.300  91.780  1.00  0.00            
ATOM   1719  H   C16A   35      27.550  20.460  92.450  1.00  0.00            
ATOM   1720  H   C16A   35      27.760  21.570  90.210  1.00  0.00            
ATOM   1721  H   C16A   35      26.080  21.590  90.760  1.00  0.00            
ATOM   1722  H   C16A   35      25.580  19.580  89.330  1.00  0.00            
ATOM   1723  H   C16A   35      27.270  19.550  88.780  1.00  0.00            
ATOM   1724  H   C16A   35      26.980  21.840  87.780  1.00  0.00            
ATOM   1725  H   C16A   35      25.290  21.870  88.340  1.00  0.00            
ATOM   1726  H   C16A   35      24.790  19.850  86.920  1.00  0.00            
ATOM   1727  H   C16A   35      26.470  19.830  86.360  1.00  0.00            
ATOM   1728  H   C16A   35      26.180  22.120  85.360  1.00  0.00            
ATOM   1729  H   C16A   35      24.500  22.150  85.920  1.00  0.00            
ATOM   1730  H   C16A   35      23.990  20.130  84.510  1.00  0.00            
ATOM   1731  H   C16A   35      25.670  20.100  83.950  1.00  0.00            
ATOM   1732  H   C16A   35      25.380  22.390  82.950  1.00  0.00            
ATOM   1733  H   C16A   35      23.700  22.420  83.510  1.00  0.00            
ATOM   1734  H   C16A   35      24.870  20.380  81.530  1.00  0.00            
ATOM   1735  H   C16A   35      23.190  20.410  82.090  1.00  0.00            
ATOM   1736  H   C16A   35      22.900  22.700  81.090  1.00  0.00            
ATOM   1737  H   C16A   35      24.580  22.670  80.540  1.00  0.00            
ATOM   1738  H   C16A   35      24.070  20.650  79.120  1.00  0.00            
ATOM   1739  H   C16A   35      22.390  20.690  79.670  1.00  0.00            
ATOM   1740  H   C16A   35      22.100  22.970  78.680  1.00  0.00            
ATOM   1741  H   C16A   35      23.780  22.950  78.120  1.00  0.00            
ATOM   1742  H   C16A   35      23.280  20.930  76.700  1.00  0.00            
ATOM   1743  H   C16A   35      21.600  20.960  77.260  1.00  0.00            
ATOM   1744  H   C16A   35      21.310  23.250  76.260  1.00  0.00            
ATOM   1745  H   C16A   35      22.990  23.220  75.710  1.00  0.00            
ATOM   1746  H   C16A   35      22.490  21.210  74.280  1.00  0.00            
ATOM   1747  H   C16A   35      20.810  21.230  74.830  1.00  0.00            
ATOM   1748  H   C16A   35      21.020  22.340  72.590  1.00  0.00            
ATOM   1749  H   C16A   35      22.200  23.500  73.260  1.00  0.00            
ATOM   1750  H   C16A   35      20.510  23.520  73.820  1.00  0.00            
ATOM   1751  C   C16A   36      35.820  19.540 112.160  1.00  0.00            
ATOM   1752  C   C16A   36      35.470  20.520 111.040  1.00  0.00            
ATOM   1753  C   C16A   36      35.040  19.820 109.750  1.00  0.00            
ATOM   1754  C   C16A   36      34.680  20.800 108.630  1.00  0.00            
ATOM   1755  C   C16A   36      34.240  20.100 107.340  1.00  0.00            
ATOM   1756  C   C16A   36      33.890  21.070 106.210  1.00  0.00            
ATOM   1757  C   C16A   36      33.450  20.370 104.920  1.00  0.00            
ATOM   1758  C   C16A   36      33.090  21.350 103.790  1.00  0.00            
ATOM   1759  C   C16A   36      32.640  20.650 102.500  1.00  0.00            
ATOM   1760  C   C16A   36      32.290  21.630 101.380  1.00  0.00            
ATOM   1761  C   C16A   36      31.840  20.930 100.090  1.00  0.00            
ATOM   1762  C   C16A   36      31.490  21.900  98.970  1.00  0.00            
ATOM   1763  C   C16A   36      31.050  21.200  97.670  1.00  0.00            
ATOM   1764  C   C16A   36      30.700  22.180  96.550  1.00  0.00            
ATOM   1765  C   C16A   36      30.270  21.480  95.250  1.00  0.00            
ATOM   1766  C   C16A   36      29.910  22.460  94.140  1.00  0.00            
ATOM   1767  H   C16A   36      36.650  18.880 111.850  1.00  0.00            
ATOM   1768  H   C16A   36      34.960  18.900 112.410  1.00  0.00            
ATOM   1769  H   C16A   36      36.130  20.060 113.080  1.00  0.00            
ATOM   1770  H   C16A   36      36.340  21.170 110.840  1.00  0.00            
ATOM   1771  H   C16A   36      34.660  21.190 111.390  1.00  0.00            
ATOM   1772  H   C16A   36      34.160  19.180 109.960  1.00  0.00            
ATOM   1773  H   C16A   36      35.850  19.150 109.410  1.00  0.00            
ATOM   1774  H   C16A   36      35.560  21.440 108.410  1.00  0.00            
ATOM   1775  H   C16A   36      33.870  21.470 108.970  1.00  0.00            
ATOM   1776  H   C16A   36      33.370  19.450 107.550  1.00  0.00            
ATOM   1777  H   C16A   36      35.050  19.430 106.990  1.00  0.00            
ATOM   1778  H   C16A   36      34.760  21.720 105.990  1.00  0.00            
ATOM   1779  H   C16A   36      33.080  21.750 106.550  1.00  0.00            
ATOM   1780  H   C16A   36      32.570  19.730 105.140  1.00  0.00            
ATOM   1781  H   C16A   36      34.250  19.700 104.580  1.00  0.00            
ATOM   1782  H   C16A   36      33.960  21.990 103.580  1.00  0.00            
ATOM   1783  H   C16A   36      32.280  22.020 104.140  1.00  0.00            
ATOM   1784  H   C16A   36      33.450  19.980 102.160  1.00  0.00            
ATOM   1785  H   C16A   36      31.770  20.010 102.720  1.00  0.00            
ATOM   1786  H   C16A   36      31.480  22.300 101.720  1.00  0.00            
ATOM   1787  H   C16A   36      33.160  22.270 101.170  1.00  0.00            
ATOM   1788  H   C16A   36      32.650  20.250  99.750  1.00  0.00            
ATOM   1789  H   C16A   36      30.970  20.290 100.300  1.00  0.00            
ATOM   1790  H   C16A   36      30.680  22.570  99.310  1.00  0.00            
ATOM   1791  H   C16A   36      32.360  22.550  98.750  1.00  0.00            
ATOM   1792  H   C16A   36      31.860  20.530  97.330  1.00  0.00            
ATOM   1793  H   C16A   36      30.180  20.560  97.890  1.00  0.00            
ATOM   1794  H   C16A   36      29.890  22.850  96.890  1.00  0.00            
ATOM   1795  H   C16A   36      31.570  22.820  96.340  1.00  0.00            
ATOM   1796  H   C16A   36      31.070  20.810  94.910  1.00  0.00            
ATOM   1797  H   C16A   36      29.390  20.830  95.460  1.00  0.00            
ATOM   1798  H   C16A   36      29.600  21.940  93.220  1.00  0.00            
ATOM   1799  H   C16A   36      30.780  23.100  93.890  1.00  0.00            
ATOM   1800  H   C16A   36      29.090  23.120  94.450  1.00  0.00            
ATOM   1801  C   C16A   37      -1.400  26.140   9.010  1.00  0.00            
ATOM   1802  C   C16A   37      -1.750  27.120   7.890  1.00  0.00            
ATOM   1803  C   C16A   37      -2.180  26.420   6.600  1.00  0.00            
ATOM   1804  C   C16A   37      -2.540  27.400   5.480  1.00  0.00            
ATOM   1805  C   C16A   37      -2.980  26.700   4.190  1.00  0.00            
ATOM   1806  C   C16A   37      -3.330  27.670   3.060  1.00  0.00            
ATOM   1807  C   C16A   37      -3.770  26.970   1.770  1.00  0.00            
ATOM   1808  C   C16A   37      -4.130  27.950   0.640  1.00  0.00            
ATOM   1809  C   C16A   37      -4.580  27.250  -0.650  1.00  0.00            
ATOM   1810  C   C16A   37      -4.930  28.230  -1.770  1.00  0.00            
ATOM   1811  C   C16A   37      -5.380  27.530  -3.060  1.00  0.00            
ATOM   1812  C   C16A   37      -5.730  28.500  -4.180  1.00  0.00            
ATOM   1813  C   C16A   37      -6.170  27.800  -5.480  1.00  0.00            
ATOM   1814  C   C16A   37      -6.520  28.780  -6.600  1.00  0.00            
ATOM   1815  C   C16A   37      -6.950  28.080  -7.900  1.00  0.00            
ATOM   1816  C   C16A   37      -7.310  29.060  -9.010  1.00  0.00            
ATOM   1817  H   C16A   37      -0.570  25.480   8.700  1.00  0.00            
ATOM   1818  H   C16A   37      -2.260  25.500   9.260  1.00  0.00            
ATOM   1819  H   C16A   37      -1.090  26.660   9.930  1.00  0.00            
ATOM   1820  H   C16A   37      -0.880  27.770   7.690  1.00  0.00            
ATOM   1821  H   C16A   37      -2.560  27.790   8.240  1.00  0.00            
ATOM   1822  H   C16A   37      -3.060  25.780   6.810  1.00  0.00            
ATOM   1823  H   C16A   37      -1.370  25.750   6.260  1.00  0.00            
ATOM   1824  H   C16A   37      -1.660  28.040   5.260  1.00  0.00            
ATOM   1825  H   C16A   37      -3.350  28.070   5.820  1.00  0.00            
ATOM   1826  H   C16A   37      -3.850  26.050   4.400  1.00  0.00            
ATOM   1827  H   C16A   37      -2.170  26.030   3.840  1.00  0.00            
ATOM   1828  H   C16A   37      -2.460  28.320   2.840  1.00  0.00            
ATOM   1829  H   C16A   37      -4.140  28.350   3.400  1.00  0.00            
ATOM   1830  H   C16A   37      -4.650  26.330   1.990  1.00  0.00            
ATOM   1831  H   C16A   37      -2.970  26.300   1.430  1.00  0.00            
ATOM   1832  H   C16A   37      -3.260  28.590   0.430  1.00  0.00            
ATOM   1833  H   C16A   37      -4.940  28.620   0.990  1.00  0.00            
ATOM   1834  H   C16A   37      -3.770  26.580  -0.990  1.00  0.00            
ATOM   1835  H   C16A   37      -5.450  26.610  -0.430  1.00  0.00            
ATOM   1836  H   C16A   37      -5.740  28.900  -1.430  1.00  0.00            
ATOM   1837  H   C16A   37      -4.060  28.870  -1.980  1.00  0.00            
ATOM   1838  H   C16A   37      -4.570  26.850  -3.400  1.00  0.00            
ATOM   1839  H   C16A   37      -6.250  26.890  -2.850  1.00  0.00            
ATOM   1840  H   C16A   37      -6.540  29.170  -3.840  1.00  0.00            
ATOM   1841  H   C16A   37      -4.860  29.150  -4.400  1.00  0.00            
ATOM   1842  H   C16A   37      -5.360  27.130  -5.820  1.00  0.00            
ATOM   1843  H   C16A   37      -7.040  27.160  -5.260  1.00  0.00            
ATOM   1844  H   C16A   37      -7.330  29.450  -6.260  1.00  0.00            
ATOM   1845  H   C16A   37      -5.650  29.420  -6.810  1.00  0.00            
ATOM   1846  H   C16A   37      -6.150  27.410  -8.240  1.00  0.00            
ATOM   1847  H   C16A   37      -7.830  27.430  -7.690  1.00  0.00            
ATOM   1848  H   C16A   37      -7.620  28.540  -9.930  1.00  0.00            
ATOM   1849  H   C16A   37      -6.440  29.700  -9.260  1.00  0.00            
ATOM   1850  H   C16A   37      -8.130  29.720  -8.700  1.00  0.00            
ATOM   1851  C   C16A   38       7.180  25.740  29.640  1.00  0.00            
ATOM   1852  C   C16A   38       6.830  26.720  28.520  1.00  0.00            
ATOM   1853  C   C16A   38       6.400  26.020  27.230  1.00  0.00            
ATOM   1854  C   C16A   38       6.040  27.000  26.110  1.00  0.00            
ATOM   1855  C   C16A   38       5.600  26.300  24.820  1.00  0.00            
ATOM   1856  C   C16A   38       5.250  27.270  23.690  1.00  0.00            
ATOM   1857  C   C16A   38       4.810  26.570  22.400  1.00  0.00            
ATOM   1858  C   C16A   38       4.450  27.550  21.270  1.00  0.00            
ATOM   1859  C   C16A   38       4.000  26.850  19.980  1.00  0.00            
ATOM   1860  C   C16A   38       3.650  27.830  18.860  1.00  0.00            
ATOM   1861  C   C16A   38       3.200  27.130  17.570  1.00  0.00            
ATOM   1862  C   C16A   38       2.850  28.100  16.450  1.00  0.00            
ATOM   1863  C   C16A   38       2.410  27.400  15.150  1.00  0.00            
ATOM   1864  C   C16A   38       2.060  28.380  14.030  1.00  0.00            
ATOM   1865  C   C16A   38       1.630  27.680  12.730  1.00  0.00            
ATOM   1866  C   C16A   38       1.270  28.660  11.620  1.00  0.00            
ATOM   1867  H   C16A   38       8.010  25.080  29.330  1.00  0.00            
ATOM   1868  H   C16A   38       6.320  25.100  29.890  1.00  0.00            
ATOM   1869  H   C16A   38       7.490  26.260  30.560  1.00  0.00            
ATOM   1870  H   C16A   38       7.700  27.370  28.320  1.00  0.00            
ATOM   1871  H   C16A   38       6.020  27.390  28.870  1.00  0.00            
ATOM   1872  H   C16A   38       5.520  25.380  27.440  1.00  0.00            
ATOM   1873  H   C16A   38       7.210  25.350  26.890  1.00  0.00            
ATOM   1874  H   C16A   38       6.920  27.640  25.890  1.00  0.00            
ATOM   1875  H   C16A   38       5.230  27.670  26.450  1.00  0.00            
ATOM   1876  H   C16A   38       4.730  25.650  25.030  1.00  0.00            
ATOM   1877  H   C16A   38       6.410  25.630  24.470  1.00  0.00            
ATOM   1878  H   C16A   38       6.120  27.920  23.470  1.00  0.00            
ATOM   1879  H   C16A   38       4.440  27.950  24.030  1.00  0.00            
ATOM   1880  H   C16A   38       3.930  25.930  22.620  1.00  0.00            
ATOM   1881  H   C16A   38       5.610  25.900  22.060  1.00  0.00            
ATOM   1882  H   C16A   38       5.320  28.190  21.060  1.00  0.00            
ATOM   1883  H   C16A   38       3.640  28.220  21.620  1.00  0.00            
ATOM   1884  H   C16A   38       4.810  26.180  19.640  1.00  0.00            
ATOM   1885  H   C16A   38       3.130  26.210  20.200  1.00  0.00            
ATOM   1886  H   C16A   38       2.840  28.500  19.200  1.00  0.00            
ATOM   1887  H   C16A   38       4.520  28.470  18.650  1.00  0.00            
ATOM   1888  H   C16A   38       4.010  26.450  17.230  1.00  0.00            
ATOM   1889  H   C16A   38       2.330  26.490  17.780  1.00  0.00            
ATOM   1890  H   C16A   38       2.040  28.770  16.790  1.00  0.00            
ATOM   1891  H   C16A   38       3.720  28.750  16.230  1.00  0.00            
ATOM   1892  H   C16A   38       3.220  26.730  14.810  1.00  0.00            
ATOM   1893  H   C16A   38       1.540  26.760  15.370  1.00  0.00            
ATOM   1894  H   C16A   38       1.250  29.050  14.370  1.00  0.00            
ATOM   1895  H   C16A   38       2.930  29.020  13.820  1.00  0.00            
ATOM   1896  H   C16A   38       2.430  27.010  12.390  1.00  0.00            
ATOM   1897  H   C16A   38       0.750  27.030  12.940  1.00  0.00            
ATOM   1898  H   C16A   38       0.960  28.140  10.700  1.00  0.00            
ATOM   1899  H   C16A   38       2.140  29.300  11.370  1.00  0.00            
ATOM   1900  H   C16A   38       0.450  29.320  11.930  1.00  0.00            
ATOM   1901  C   C16A   39       0.010  30.740   9.010  1.00  0.00            
ATOM   1902  C   C16A   39      -0.340  31.720   7.890  1.00  0.00            
ATOM   1903  C   C16A   39      -0.770  31.020   6.600  1.00  0.00            
ATOM   1904  C   C16A   39      -1.130  32.000   5.480  1.00  0.00            
ATOM   1905  C   C16A   39      -1.570  31.300   4.190  1.00  0.00            
ATOM   1906  C   C16A   39      -1.920  32.270   3.060  1.00  0.00            
ATOM   1907  C   C16A   39      -2.360  31.570   1.770  1.00  0.00            
ATOM   1908  C   C16A   39      -2.720  32.550   0.640  1.00  0.00            
ATOM   1909  C   C16A   39      -3.170  31.850  -0.650  1.00  0.00            
ATOM   1910  C   C16A   39      -3.520  32.830  -1.770  1.00  0.00            
ATOM   1911  C   C16A   39      -3.970  32.130  -3.060  1.00  0.00            
ATOM   1912  C   C16A   39      -4.320  33.100  -4.180  1.00  0.00            
ATOM   1913  C   C16A   39      -4.760  32.400  -5.480  1.00  0.00            
ATOM   1914  C   C16A   39      -5.110  33.380  -6.600  1.00  0.00            
ATOM   1915  C   C16A   39      -5.540  32.680  -7.900  1.00  0.00            
ATOM   1916  C   C16A   39      -5.900  33.660  -9.010  1.00  0.00            
ATOM   1917  H   C16A   39       0.840  30.080   8.700  1.00  0.00            
ATOM   1918  H   C16A   39      -0.850  30.100   9.260  1.00  0.00            
ATOM   1919  H   C16A   39       0.320  31.260   9.930  1.00  0.00            
ATOM   1920  H   C16A   39       0.530  32.370   7.690  1.00  0.00            
ATOM   1921  H   C16A   39      -1.150  32.390   8.240  1.00  0.00            
ATOM   1922  H   C16A   39      -1.650  30.380   6.810  1.00  0.00            
ATOM   1923  H   C16A   39       0.040  30.350   6.260  1.00  0.00            
ATOM   1924  H   C16A   39      -0.250  32.640   5.260  1.00  0.00            
ATOM   1925  H   C16A   39      -1.940  32.670   5.820  1.00  0.00            
ATOM   1926  H   C16A   39      -2.440  30.650   4.400  1.00  0.00            
ATOM   1927  H   C16A   39      -0.760  30.630   3.840  1.00  0.00            
ATOM   1928  H   C16A   39      -1.050  32.920   2.840  1.00  0.00            
ATOM   1929  H   C16A   39      -2.730  32.950   3.400  1.00  0.00            
ATOM   1930  H   C16A   39      -3.240  30.930   1.990  1.00  0.00            
ATOM   1931  H   C16A   39      -1.560  30.900   1.430  1.00  0.00            
ATOM   1932  H   C16A   39      -1.850  33.190   0.430  1.00  0.00            
ATOM   1933  H   C16A   39      -3.530  33.220   0.990  1.00  0.00            
ATOM   1934  H   C16A   39      -2.360  31.180  -0.990  1.00  0.00            
ATOM   1935  H   C16A   39      -4.040  31.210  -0.430  1.00  0.00            
ATOM   1936  H   C16A   39      -4.330  33.500  -1.430  1.00  0.00            
ATOM   1937  H   C16A   39      -2.650  33.470  -1.980  1.00  0.00            
ATOM   1938  H   C16A   39      -3.160  31.450  -3.400  1.00  0.00            
ATOM   1939  H   C16A   39      -4.840  31.490  -2.850  1.00  0.00            
ATOM   1940  H   C16A   39      -5.130  33.770  -3.840  1.00  0.00            
ATOM   1941  H   C16A   39      -3.450  33.750  -4.400  1.00  0.00            
ATOM   1942  H   C16A   39      -3.950  31.730  -5.820  1.00  0.00            
ATOM   1943  H   C16A   39      -5.630  31.760  -5.260  1.00  0.00            
ATOM   1944  H   C16A   39      -5.920  34.050  -6.260  1.00  0.00            
ATOM   1945  H   C16A   39      -4.240  34.020  -6.810  1.00  0.00            
ATOM   1946  H   C16A   39      -4.740  32.010  -8.240  1.00  0.00            
ATOM   1947  H   C16A   39      -6.420  32.030  -7.690  1.00  0.00            
ATOM   1948  H   C16A   39      -6.210  33.140  -9.930  1.00  0.00            
ATOM   1949  H   C16A   39      -5.030  34.300  -9.260  1.00  0.00            
ATOM   1950  H   C16A   39      -6.720  34.320  -8.700  1.00  0.00            
ATOM   1951  C   C16A   40       8.590  30.340  29.640  1.00  0.00            
ATOM   1952  C   C16A   40       8.240  31.320  28.520  1.00  0.00            
ATOM   1953  C   C16A   40       7.810  30.620  27.230  1.00  0.00            
ATOM   1954  C   C16A   40       7.450  31.600  26.110  1.00  0.00            
ATOM   1955  C   C16A   40       7.010  30.900  24.820  1.00  0.00            
ATOM   1956  C   C16A   40       6.660  31.870  23.690  1.00  0.00            
ATOM   1957  C   C16A   40       6.220  31.170  22.400  1.00  0.00            
ATOM   1958  C   C16A   40       5.860  32.150  21.270  1.00  0.00            
ATOM   1959  C   C16A   40       5.410  31.450  19.980  1.00  0.00            
ATOM   1960  C   C16A   40       5.060  32.430  18.860  1.00  0.00            
ATOM   1961  C   C16A   40       4.610  31.730  17.570  1.00  0.00            
ATOM   1962  C   C16A   40       4.260  32.700  16.450  1.00  0.00            
ATOM   1963  C   C16A   40       3.820  32.000  15.150  1.00  0.00            
ATOM   1964  C   C16A   40       3.470  32.980  14.030  1.00  0.00            
ATOM   1965  C   C16A   40       3.040  32.280  12.730  1.00  0.00            
ATOM   1966  C   C16A   40       2.680  33.260  11.620  1.00  0.00            
ATOM   1967  H   C16A   40       9.420  29.680  29.330  1.00  0.00            
ATOM   1968  H   C16A   40       7.730  29.700  29.890  1.00  0.00            
ATOM   1969  H   C16A   40       8.900  30.860  30.560  1.00  0.00            
ATOM   1970  H   C16A   40       9.110  31.970  28.320  1.00  0.00            
ATOM   1971  H   C16A   40       7.430  31.990  28.870  1.00  0.00            
ATOM   1972  H   C16A   40       6.930  29.980  27.440  1.00  0.00            
ATOM   1973  H   C16A   40       8.620  29.950  26.890  1.00  0.00            
ATOM   1974  H   C16A   40       8.330  32.240  25.890  1.00  0.00            
ATOM   1975  H   C16A   40       6.640  32.270  26.450  1.00  0.00            
ATOM   1976  H   C16A   40       6.140  30.250  25.030  1.00  0.00            
ATOM   1977  H   C16A   40       7.820  30.230  24.470  1.00  0.00            
ATOM   1978  H   C16A   40       7.530  32.520  23.470  1.00  0.00            
ATOM   1979  H   C16A   40       5.850  32.550  24.030  1.00  0.00            
ATOM   1980  H   C16A   40       5.340  30.530  22.620  1.00  0.00            
ATOM   1981  H   C16A   40       7.020  30.500  22.060  1.00  0.00            
ATOM   1982  H   C16A   40       6.730  32.790  21.060  1.00  0.00            
ATOM   1983  H   C16A   40       5.050  32.820  21.620  1.00  0.00            
ATOM   1984  H   C16A   40       6.220  30.780  19.640  1.00  0.00            
ATOM   1985  H   C16A   40       4.540  30.810  20.200  1.00  0.00            
ATOM   1986  H   C16A   40       4.250  33.100  19.200  1.00  0.00            
ATOM   1987  H   C16A   40       5.930  33.070  18.650  1.00  0.00            
ATOM   1988  H   C16A   40       5.420  31.050  17.230  1.00  0.00            
ATOM   1989  H   C16A   40       3.740  31.090  17.780  1.00  0.00            
ATOM   1990  H   C16A   40       3.450  33.370  16.790  1.00  0.00            
ATOM   1991  H   C16A   40       5.130  33.350  16.230  1.00  0.00            
ATOM   1992  H   C16A   40       4.630  31.330  14.810  1.00  0.00            
ATOM   1993  H   C16A   40       2.950  31.360  15.370  1.00  0.00            
ATOM   1994  H   C16A   40       2.660  33.650  14.370  1.00  0.00            
ATOM   1995  H   C16A   40       4.340  33.620  13.820  1.00  0.00            
ATOM   1996  H   C16A   40       3.840  31.610  12.390  1.00  0.00            
ATOM   1997  H   C16A   40       2.160  31.630  12.940  1.00  0.00            
ATOM   1998  H   C16A   40       2.370  32.740  10.700  1.00  0.00            
ATOM   1999  H   C16A   40       3.550  33.900  11.370  1.00  0.00            
ATOM   2000  H   C16A   40       1.860  33.920  11.930  1.00  0.00            
ATOM   2001  C   C16A   41      11.490  25.340  50.270  1.00  0.00            
ATOM   2002  C   C16A   41      11.140  26.320  49.150  1.00  0.00            
ATOM   2003  C   C16A   41      10.710  25.620  47.860  1.00  0.00            
ATOM   2004  C   C16A   41      10.350  26.600  46.740  1.00  0.00            
ATOM   2005  C   C16A   41       9.910  25.900  45.450  1.00  0.00            
ATOM   2006  C   C16A   41       9.560  26.870  44.320  1.00  0.00            
ATOM   2007  C   C16A   41       9.120  26.170  43.030  1.00  0.00            
ATOM   2008  C   C16A   41       8.760  27.150  41.900  1.00  0.00            
ATOM   2009  C   C16A   41       8.310  26.450  40.610  1.00  0.00            
ATOM   2010  C   C16A   41       7.960  27.430  39.490  1.00  0.00            
ATOM   2011  C   C16A   41       7.510  26.730  38.200  1.00  0.00            
ATOM   2012  C   C16A   41       7.160  27.700  37.080  1.00  0.00            
ATOM   2013  C   C16A   41       6.720  27.000  35.780  1.00  0.00            
ATOM   2014  C   C16A   41       6.370  27.980  34.660  1.00  0.00            
ATOM   2015  C   C16A   41       5.940  27.280  33.360  1.00  0.00            
ATOM   2016  C   C16A   41       5.580  28.260  32.250  1.00  0.00            
ATOM   2017  H   C16A   41      12.320  24.680  49.960  1.00  0.00            
ATOM   2018  H   C16A   41      10.630  24.700  50.520  1.00  0.00            
ATOM   2019  H   C16A   41      11.800  25.860  51.190  1.00  0.00            
ATOM   2020  H   C16A   41      12.010  26.970  48.950  1.00  0.00            
ATOM   2021  H   C16A   41      10.330  26.990  49.500  1.00  0.00            
ATOM   2022  H   C16A   41       9.830  24.980  48.070  1.00  0.00            
ATOM   2023  H   C16A   41      11.520  24.950  47.520  1.00  0.00            
ATOM   2024  H   C16A   41      11.230  27.240  46.520  1.00  0.00            
ATOM   2025  H   C16A   41       9.540  27.270  47.080  1.00  0.00            
ATOM   2026  H   C16A   41       9.040  25.250  45.660  1.00  0.00            
ATOM   2027  H   C16A   41      10.720  25.230  45.100  1.00  0.00            
ATOM   2028  H   C16A   41      10.430  27.520  44.100  1.00  0.00            
ATOM   2029  H   C16A   41       8.750  27.550  44.660  1.00  0.00            
ATOM   2030  H   C16A   41       8.240  25.530  43.250  1.00  0.00            
ATOM   2031  H   C16A   41       9.920  25.500  42.690  1.00  0.00            
ATOM   2032  H   C16A   41       9.630  27.790  41.690  1.00  0.00            
ATOM   2033  H   C16A   41       7.950  27.820  42.250  1.00  0.00            
ATOM   2034  H   C16A   41       9.120  25.780  40.270  1.00  0.00            
ATOM   2035  H   C16A   41       7.440  25.810  40.830  1.00  0.00            
ATOM   2036  H   C16A   41       7.150  28.100  39.830  1.00  0.00            
ATOM   2037  H   C16A   41       8.830  28.070  39.280  1.00  0.00            
ATOM   2038  H   C16A   41       8.320  26.050  37.860  1.00  0.00            
ATOM   2039  H   C16A   41       6.640  26.090  38.410  1.00  0.00            
ATOM   2040  H   C16A   41       6.350  28.370  37.420  1.00  0.00            
ATOM   2041  H   C16A   41       8.030  28.350  36.860  1.00  0.00            
ATOM   2042  H   C16A   41       7.530  26.330  35.440  1.00  0.00            
ATOM   2043  H   C16A   41       5.850  26.360  36.000  1.00  0.00            
ATOM   2044  H   C16A   41       5.560  28.650  35.000  1.00  0.00            
ATOM   2045  H   C16A   41       7.240  28.620  34.450  1.00  0.00            
ATOM   2046  H   C16A   41       6.740  26.610  33.020  1.00  0.00            
ATOM   2047  H   C16A   41       5.060  26.630  33.570  1.00  0.00            
ATOM   2048  H   C16A   41       5.270  27.740  31.330  1.00  0.00            
ATOM   2049  H   C16A   41       6.450  28.900  32.000  1.00  0.00            
ATOM   2050  H   C16A   41       4.760  28.920  32.560  1.00  0.00            
ATOM   2051  C   C16A   42      20.070  24.940  70.900  1.00  0.00            
ATOM   2052  C   C16A   42      19.720  25.920  69.780  1.00  0.00            
ATOM   2053  C   C16A   42      19.290  25.220  68.490  1.00  0.00            
ATOM   2054  C   C16A   42      18.930  26.200  67.370  1.00  0.00            
ATOM   2055  C   C16A   42      18.490  25.500  66.080  1.00  0.00            
ATOM   2056  C   C16A   42      18.140  26.470  64.950  1.00  0.00            
ATOM   2057  C   C16A   42      17.700  25.770  63.660  1.00  0.00            
ATOM   2058  C   C16A   42      17.340  26.750  62.530  1.00  0.00            
ATOM   2059  C   C16A   42      16.890  26.050  61.240  1.00  0.00            
ATOM   2060  C   C16A   42      16.540  27.030  60.120  1.00  0.00            
ATOM   2061  C   C16A   42      16.090  26.330  58.830  1.00  0.00            
ATOM   2062  C   C16A   42      15.740  27.300  57.710  1.00  0.00            
ATOM   2063  C   C16A   42      15.300  26.600  56.410  1.00  0.00            
ATOM   2064  C   C16A   42      14.950  27.580  55.290  1.00  0.00            
ATOM   2065  C   C16A   42      14.520  26.880  53.990  1.00  0.00            
ATOM   2066  C   C16A   42      14.160  27.860  52.880  1.00  0.00            
ATOM   2067  H   C16A   42      20.900  24.280  70.590  1.00  0.00            
ATOM   2068  H   C16A   42      19.210  24.300  71.150  1.00  0.00            
ATOM   2069  H   C16A   42      20.380  25.460  71.820  1.00  0.00            
ATOM   2070  H   C16A   42      20.590  26.570  69.580  1.00  0.00            
ATOM   2071  H   C16A   42      18.910  26.590  70.130  1.00  0.00            
ATOM   2072  H   C16A   42      18.410  24.580  68.700  1.00  0.00            
ATOM   2073  H   C16A   42      20.100  24.550  68.150  1.00  0.00            
ATOM   2074  H   C16A   42      19.810  26.840  67.150  1.00  0.00            
ATOM   2075  H   C16A   42      18.120  26.870  67.710  1.00  0.00            
ATOM   2076  H   C16A   42      17.620  24.850  66.290  1.00  0.00            
ATOM   2077  H   C16A   42      19.300  24.830  65.730  1.00  0.00            
ATOM   2078  H   C16A   42      19.010  27.120  64.730  1.00  0.00            
ATOM   2079  H   C16A   42      17.330  27.150  65.290  1.00  0.00            
ATOM   2080  H   C16A   42      16.820  25.130  63.880  1.00  0.00            
ATOM   2081  H   C16A   42      18.500  25.100  63.320  1.00  0.00            
ATOM   2082  H   C16A   42      18.210  27.390  62.320  1.00  0.00            
ATOM   2083  H   C16A   42      16.530  27.420  62.880  1.00  0.00            
ATOM   2084  H   C16A   42      17.700  25.380  60.900  1.00  0.00            
ATOM   2085  H   C16A   42      16.020  25.410  61.460  1.00  0.00            
ATOM   2086  H   C16A   42      15.730  27.700  60.460  1.00  0.00            
ATOM   2087  H   C16A   42      17.410  27.670  59.910  1.00  0.00            
ATOM   2088  H   C16A   42      16.900  25.650  58.490  1.00  0.00            
ATOM   2089  H   C16A   42      15.220  25.690  59.040  1.00  0.00            
ATOM   2090  H   C16A   42      14.930  27.970  58.050  1.00  0.00            
ATOM   2091  H   C16A   42      16.610  27.950  57.490  1.00  0.00            
ATOM   2092  H   C16A   42      16.110  25.930  56.070  1.00  0.00            
ATOM   2093  H   C16A   42      14.430  25.960  56.630  1.00  0.00            
ATOM   2094  H   C16A   42      14.140  28.250  55.630  1.00  0.00            
ATOM   2095  H   C16A   42      15.820  28.220  55.080  1.00  0.00            
ATOM   2096  H   C16A   42      15.320  26.210  53.650  1.00  0.00            
ATOM   2097  H   C16A   42      13.640  26.230  54.200  1.00  0.00            
ATOM   2098  H   C16A   42      13.850  27.340  51.960  1.00  0.00            
ATOM   2099  H   C16A   42      15.030  28.500  52.630  1.00  0.00            
ATOM   2100  H   C16A   42      13.340  28.520  53.190  1.00  0.00            
ATOM   2101  C   C16A   43      12.900  29.940  50.270  1.00  0.00            
ATOM   2102  C   C16A   43      12.550  30.920  49.150  1.00  0.00            
ATOM   2103  C   C16A   43      12.120  30.220  47.860  1.00  0.00            
ATOM   2104  C   C16A   43      11.760  31.200  46.740  1.00  0.00            
ATOM   2105  C   C16A   43      11.320  30.500  45.450  1.00  0.00            
ATOM   2106  C   C16A   43      10.970  31.470  44.320  1.00  0.00            
ATOM   2107  C   C16A   43      10.530  30.770  43.030  1.00  0.00            
ATOM   2108  C   C16A   43      10.170  31.750  41.900  1.00  0.00            
ATOM   2109  C   C16A   43       9.720  31.050  40.610  1.00  0.00            
ATOM   2110  C   C16A   43       9.370  32.030  39.490  1.00  0.00            
ATOM   2111  C   C16A   43       8.920  31.330  38.200  1.00  0.00            
ATOM   2112  C   C16A   43       8.570  32.300  37.080  1.00  0.00            
ATOM   2113  C   C16A   43       8.130  31.600  35.780  1.00  0.00            
ATOM   2114  C   C16A   43       7.780  32.580  34.660  1.00  0.00            
ATOM   2115  C   C16A   43       7.350  31.880  33.360  1.00  0.00            
ATOM   2116  C   C16A   43       6.990  32.860  32.250  1.00  0.00            
ATOM   2117  H   C16A   43      13.730  29.280  49.960  1.00  0.00            
ATOM   2118  H   C16A   43      12.040  29.300  50.520  1.00  0.00            
ATOM   2119  H   C16A   43      13.210  30.460  51.190  1.00  0.00            
ATOM   2120  H   C16A   43      13.420  31.570  48.950  1.00  0.00            
ATOM   2121  H   C16A   43      11.740  31.590  49.500  1.00  0.00            
ATOM   2122  H   C16A   43      11.240  29.580  48.070  1.00  0.00            
ATOM   2123  H   C16A   43      12.930  29.550  47.520  1.00  0.00            
ATOM   2124  H   C16A   43      12.640  31.840  46.520  1.00  0.00            
ATOM   2125  H   C16A   43      10.950  31.870  47.080  1.00  0.00            
ATOM   2126  H   C16A   43      10.450  29.850  45.660  1.00  0.00            
ATOM   2127  H   C16A   43      12.130  29.830  45.100  1.00  0.00            
ATOM   2128  H   C16A   43      11.840  32.120  44.100  1.00  0.00            
ATOM   2129  H   C16A   43      10.160  32.150  44.660  1.00  0.00            
ATOM   2130  H   C16A   43       9.650  30.130  43.250  1.00  0.00            
ATOM   2131  H   C16A   43      11.330  30.100  42.690  1.00  0.00            
ATOM   2132  H   C16A   43      11.040  32.390  41.690  1.00  0.00            
ATOM   2133  H   C16A   43       9.360  32.420  42.250  1.00  0.00            
ATOM   2134  H   C16A   43      10.530  30.380  40.270  1.00  0.00            
ATOM   2135  H   C16A   43       8.850  30.410  40.830  1.00  0.00            
ATOM   2136  H   C16A   43       8.560  32.700  39.830  1.00  0.00            
ATOM   2137  H   C16A   43      10.240  32.670  39.280  1.00  0.00            
ATOM   2138  H   C16A   43       9.730  30.650  37.860  1.00  0.00            
ATOM   2139  H   C16A   43       8.050  30.690  38.410  1.00  0.00            
ATOM   2140  H   C16A   43       7.760  32.970  37.420  1.00  0.00            
ATOM   2141  H   C16A   43       9.440  32.950  36.860  1.00  0.00            
ATOM   2142  H   C16A   43       8.940  30.930  35.440  1.00  0.00            
ATOM   2143  H   C16A   43       7.260  30.960  36.000  1.00  0.00            
ATOM   2144  H   C16A   43       6.970  33.250  35.000  1.00  0.00            
ATOM   2145  H   C16A   43       8.650  33.220  34.450  1.00  0.00            
ATOM   2146  H   C16A   43       8.150  31.210  33.020  1.00  0.00            
ATOM   2147  H   C16A   43       6.470  31.230  33.570  1.00  0.00            
ATOM   2148  H   C16A   43       6.680  32.340  31.330  1.00  0.00            
ATOM   2149  H   C16A   43       7.860  33.500  32.000  1.00  0.00            
ATOM   2150  H   C16A   43       6.170  33.520  32.560  1.00  0.00            
ATOM   2151  C   C16A   44      21.480  29.540  70.900  1.00  0.00            
ATOM   2152  C   C16A   44      21.130  30.520  69.780  1.00  0.00            
ATOM   2153  C   C16A   44      20.700  29.820  68.490  1.00  0.00            
ATOM   2154  C   C16A   44      20.340  30.800  67.370  1.00  0.00            
ATOM   2155  C   C16A   44      19.900  30.100  66.080  1.00  0.00            
ATOM   2156  C   C16A   44      19.550  31.070  64.950  1.00  0.00            
ATOM   2157  C   C16A   44      19.110  30.370  63.660  1.00  0.00            
ATOM   2158  C   C16A   44      18.750  31.350  62.530  1.00  0.00            
ATOM   2159  C   C16A   44      18.300  30.650  61.240  1.00  0.00            
ATOM   2160  C   C16A   44      17.950  31.630  60.120  1.00  0.00            
ATOM   2161  C   C16A   44      17.500  30.930  58.830  1.00  0.00            
ATOM   2162  C   C16A   44      17.150  31.900  57.710  1.00  0.00            
ATOM   2163  C   C16A   44      16.710  31.200  56.410  1.00  0.00            
ATOM   2164  C   C16A   44      16.360  32.180  55.290  1.00  0.00            
ATOM   2165  C   C16A   44      15.930  31.480  53.990  1.00  0.00            
ATOM   2166  C   C16A   44      15.570  32.460  52.880  1.00  0.00            
ATOM   2167  H   C16A   44      22.310  28.880  70.590  1.00  0.00            
ATOM   2168  H   C16A   44      20.620  28.900  71.150  1.00  0.00            
ATOM   2169  H   C16A   44      21.790  30.060  71.820  1.00  0.00            
ATOM   2170  H   C16A   44      22.000  31.170  69.580  1.00  0.00            
ATOM   2171  H   C16A   44      20.320  31.190  70.130  1.00  0.00            
ATOM   2172  H   C16A   44      19.820  29.180  68.700  1.00  0.00            
ATOM   2173  H   C16A   44      21.510  29.150  68.150  1.00  0.00            
ATOM   2174  H   C16A   44      21.220  31.440  67.150  1.00  0.00            
ATOM   2175  H   C16A   44      19.530  31.470  67.710  1.00  0.00            
ATOM   2176  H   C16A   44      19.030  29.450  66.290  1.00  0.00            
ATOM   2177  H   C16A   44      20.710  29.430  65.730  1.00  0.00            
ATOM   2178  H   C16A   44      20.420  31.720  64.730  1.00  0.00            
ATOM   2179  H   C16A   44      18.740  31.750  65.290  1.00  0.00            
ATOM   2180  H   C16A   44      18.230  29.730  63.880  1.00  0.00            
ATOM   2181  H   C16A   44      19.910  29.700  63.320  1.00  0.00            
ATOM   2182  H   C16A   44      19.620  31.990  62.320  1.00  0.00            
ATOM   2183  H   C16A   44      17.940  32.020  62.880  1.00  0.00            
ATOM   2184  H   C16A   44      19.110  29.980  60.900  1.00  0.00            
ATOM   2185  H   C16A   44      17.430  30.010  61.460  1.00  0.00            
ATOM   2186  H   C16A   44      17.140  32.300  60.460  1.00  0.00            
ATOM   2187  H   C16A   44      18.820  32.270  59.910  1.00  0.00            
ATOM   2188  H   C16A   44      18.310  30.250  58.490  1.00  0.00            
ATOM   2189  H   C16A   44      16.630  30.290  59.040  1.00  0.00            
ATOM   2190  H   C16A   44      16.340  32.570  58.050  1.00  0.00            
ATOM   2191  H   C16A   44      18.020  32.550  57.490  1.00  0.00            
ATOM   2192  H   C16A   44      17.520  30.530  56.070  1.00  0.00            
ATOM   2193  H   C16A   44      15.840  30.560  56.630  1.00  0.00            
ATOM   2194  H   C16A   44      15.550  32.850  55.630  1.00  0.00            
ATOM   2195  H   C16A   44      17.230  32.820  55.080  1.00  0.00            
ATOM   2196  H   C16A   44      16.730  30.810  53.650  1.00  0.00            
ATOM   2197  H   C16A   44      15.050  30.830  54.200  1.00  0.00            
ATOM   2198  H   C16A   44      15.260  31.940  51.960  1.00  0.00            
ATOM   2199  H   C16A   44      16.440  33.100  52.630  1.00  0.00            
ATOM   2200  H   C16A   44      14.750  33.120  53.190  1.00  0.00            
ATOM   2201  C   C16A   45      24.380  24.540  91.530  1.00  0.00            
ATOM   2202  C   C16A   45      24.030  25.520  90.410  1.00  0.00            
ATOM   2203  C   C16A   45      23.600  24.820  89.120  1.00  0.00            
ATOM   2204  C   C16A   45      23.240  25.800  88.000  1.00  0.00            
ATOM   2205  C   C16A   45      22.800  25.100  86.710  1.00  0.00            
ATOM   2206  C   C16A   45      22.450  26.070  85.580  1.00  0.00            
ATOM   2207  C   C16A   45      22.010  25.370  84.290  1.00  0.00            
ATOM   2208  C   C16A   45      21.650  26.350  83.160  1.00  0.00            
ATOM   2209  C   C16A   45      21.200  25.650  81.870  1.00  0.00            
ATOM   2210  C   C16A   45      20.850  26.630  80.750  1.00  0.00            
ATOM   2211  C   C16A   45      20.400  25.930  79.460  1.00  0.00            
ATOM   2212  C   C16A   45      20.050  26.900  78.340  1.00  0.00            
ATOM   2213  C   C16A   45      19.610  26.200  77.040  1.00  0.00            
ATOM   2214  C   C16A   45      19.260  27.180  75.920  1.00  0.00            
ATOM   2215  C   C16A   45      18.830  26.480  74.620  1.00  0.00            
ATOM   2216  C   C16A   45      18.470  27.460  73.510  1.00  0.00            
ATOM   2217  H   C16A   45      25.210  23.880  91.220  1.00  0.00            
ATOM   2218  H   C16A   45      23.520  23.900  91.780  1.00  0.00            
ATOM   2219  H   C16A   45      24.690  25.060  92.450  1.00  0.00            
ATOM   2220  H   C16A   45      24.900  26.170  90.210  1.00  0.00            
ATOM   2221  H   C16A   45      23.220  26.190  90.760  1.00  0.00            
ATOM   2222  H   C16A   45      22.720  24.180  89.330  1.00  0.00            
ATOM   2223  H   C16A   45      24.410  24.150  88.780  1.00  0.00            
ATOM   2224  H   C16A   45      24.120  26.440  87.780  1.00  0.00            
ATOM   2225  H   C16A   45      22.430  26.470  88.340  1.00  0.00            
ATOM   2226  H   C16A   45      21.930  24.450  86.920  1.00  0.00            
ATOM   2227  H   C16A   45      23.610  24.430  86.360  1.00  0.00            
ATOM   2228  H   C16A   45      23.320  26.720  85.360  1.00  0.00            
ATOM   2229  H   C16A   45      21.640  26.750  85.920  1.00  0.00            
ATOM   2230  H   C16A   45      21.130  24.730  84.510  1.00  0.00            
ATOM   2231  H   C16A   45      22.810  24.700  83.950  1.00  0.00            
ATOM   2232  H   C16A   45      22.520  26.990  82.950  1.00  0.00            
ATOM   2233  H   C16A   45      20.840  27.020  83.510  1.00  0.00            
ATOM   2234  H   C16A   45      22.010  24.980  81.530  1.00  0.00            
ATOM   2235  H   C16A   45      20.330  25.010  82.090  1.00  0.00            
ATOM   2236  H   C16A   45      20.040  27.300  81.090  1.00  0.00            
ATOM   2237  H   C16A   45      21.720  27.270  80.540  1.00  0.00            
ATOM   2238  H   C16A   45      21.210  25.250  79.120  1.00  0.00            
ATOM   2239  H   C16A   45      19.530  25.290  79.670  1.00  0.00            
ATOM   2240  H   C16A   45      19.240  27.570  78.680  1.00  0.00            
ATOM   2241  H   C16A   45      20.920  27.550  78.120  1.00  0.00            
ATOM   2242  H   C16A   45      20.420  25.530  76.700  1.00  0.00            
ATOM   2243  H   C16A   45      18.740  25.560  77.260  1.00  0.00            
ATOM   2244  H   C16A   45      18.450  27.850  76.260  1.00  0.00            
ATOM   2245  H   C16A   45      20.130  27.820  75.710  1.00  0.00            
ATOM   2246  H   C16A   45      19.630  25.810  74.280  1.00  0.00            
ATOM   2247  H   C16A   45      17.950  25.830  74.830  1.00  0.00            
ATOM   2248  H   C16A   45      18.160  26.940  72.590  1.00  0.00            
ATOM   2249  H   C16A   45      19.340  28.100  73.260  1.00  0.00            
ATOM   2250  H   C16A   45      17.650  28.120  73.820  1.00  0.00            
ATOM   2251  C   C16A   46      32.960  24.140 112.160  1.00  0.00            
ATOM   2252  C   C16A   46      32.610  25.120 111.040  1.00  0.00            
ATOM   2253  C   C16A   46      32.180  24.420 109.750  1.00  0.00            
ATOM   2254  C   C16A   46      31.820  25.400 108.630  1.00  0.00            
ATOM   2255  C   C16A   46      31.380  24.700 107.340  1.00  0.00            
ATOM   2256  C   C16A   46      31.030  25.670 106.210  1.00  0.00            
ATOM   2257  C   C16A   46      30.590  24.970 104.920  1.00  0.00            
ATOM   2258  C   C16A   46      30.230  25.950 103.790  1.00  0.00            
ATOM   2259  C   C16A   46      29.780  25.250 102.500  1.00  0.00            
ATOM   2260  C   C16A   46      29.430  26.230 101.380  1.00  0.00            
ATOM   2261  C   C16A   46      28.980  25.530 100.090  1.00  0.00            
ATOM   2262  C   C16A   46      28.630  26.500  98.970  1.00  0.00            
ATOM   2263  C   C16A   46      28.190  25.800  97.670  1.00  0.00            
ATOM   2264  C   C16A   46      27.840  26.780  96.550  1.00  0.00            
ATOM   2265  C   C16A   46      27.410  26.080  95.250  1.00  0.00            
ATOM   2266  C   C16A   46      27.050  27.060  94.140  1.00  0.00            
ATOM   2267  H   C16A   46      33.790  23.480 111.850  1.00  0.00            
ATOM   2268  H   C16A   46      32.100  23.500 112.410  1.00  0.00            
ATOM   2269  H   C16A   46      33.270  24.660 113.080  1.00  0.00            
ATOM   2270  H   C16A   46      33.480  25.770 110.840  1.00  0.00            
ATOM   2271  H   C16A   46      31.800  25.790 111.390  1.00  0.00            
ATOM   2272  H   C16A   46      31.300  23.780 109.960  1.00  0.00            
ATOM   2273  H   C16A   46      32.990  23.750 109.410  1.00  0.00            
ATOM   2274  H   C16A   46      32.700  26.040 108.410  1.00  0.00            
ATOM   2275  H   C16A   46      31.010  26.070 108.970  1.00  0.00            
ATOM   2276  H   C16A   46      30.510  24.050 107.550  1.00  0.00            
ATOM   2277  H   C16A   46      32.190  24.030 106.990  1.00  0.00            
ATOM   2278  H   C16A   46      31.900  26.320 105.990  1.00  0.00            
ATOM   2279  H   C16A   46      30.220  26.350 106.550  1.00  0.00            
ATOM   2280  H   C16A   46      29.710  24.330 105.140  1.00  0.00            
ATOM   2281  H   C16A   46      31.390  24.300 104.580  1.00  0.00            
ATOM   2282  H   C16A   46      31.100  26.590 103.580  1.00  0.00            
ATOM   2283  H   C16A   46      29.420  26.620 104.140  1.00  0.00            
ATOM   2284  H   C16A   46      30.590  24.580 102.160  1.00  0.00            
ATOM   2285  H   C16A   46      28.910  24.610 102.720  1.00  0.00            
ATOM   2286  H   C16A   46      28.620  26.900 101.720  1.00  0.00            
ATOM   2287  H   C16A   46      30.300  26.870 101.170  1.00  0.00            
ATOM   2288  H   C16A   46      29.790  24.850  99.750  1.00  0.00            
ATOM   2289  H   C16A   46      28.110  24.890 100.300  1.00  0.00            
ATOM   2290  H   C16A   46      27.820  27.170  99.310  1.00  0.00            
ATOM   2291  H   C16A   46      29.500  27.150  98.750  1.00  0.00            
ATOM   2292  H   C16A   46      29.000  25.130  97.330  1.00  0.00            
ATOM   2293  H   C16A   46      27.320  25.160  97.890  1.00  0.00            
ATOM   2294  H   C16A   46      27.030  27.450  96.890  1.00  0.00            
ATOM   2295  H   C16A   46      28.710  27.420  96.340  1.00  0.00            
ATOM   2296  H   C16A   46      28.210  25.410  94.910  1.00  0.00            
ATOM   2297  H   C16A   46      26.530  25.430  95.460  1.00  0.00            
ATOM   2298  H   C16A   46      26.740  26.540  93.220  1.00  0.00            
ATOM   2299  H   C16A   46      27.920  27.700  93.890  1.00  0.00            
ATOM   2300  H   C16A   46      26.230  27.720  94.450  1.00  0.00            
ATOM   2301  C   C16A   47      25.790  29.140  91.530  1.00  0.00            
ATOM   2302  C   C16A   47      25.440  30.120  90.410  1.00  0.00            
ATOM   2303  C   C16A   47      25.010  29.420  89.120  1.00  0.00            
ATOM   2304  C   C16A   47      24.650  30.400  88.000  1.00  0.00            
ATOM   2305  C   C16A   47      24.210  29.700  86.710  1.00  0.00            
ATOM   2306  C   C16A   47      23.860  30.670  85.580  1.00  0.00            
ATOM   2307  C   C16A   47      23.420  29.970  84.290  1.00  0.00            
ATOM   2308  C   C16A   47      23.060  30.950  83.160  1.00  0.00            
ATOM   2309  C   C16A   47      22.610  30.250  81.870  1.00  0.00            
ATOM   2310  C   C16A   47      22.260  31.230  80.750  1.00  0.00            
ATOM   2311  C   C16A   47      21.810  30.530  79.460  1.00  0.00            
ATOM   2312  C   C16A   47      21.460  31.500  78.340  1.00  0.00            
ATOM   2313  C   C16A   47      21.020  30.800  77.040  1.00  0.00            
ATOM   2314  C   C16A   47      20.670  31.780  75.920  1.00  0.00            
ATOM   2315  C   C16A   47      20.240  31.080  74.620  1.00  0.00            
ATOM   2316  C   C16A   47      19.880  32.060  73.510  1.00  0.00            
ATOM   2317  H   C16A   47      26.620  28.480  91.220  1.00  0.00            
ATOM   2318  H   C16A   47      24.930  28.500  91.780  1.00  0.00            
ATOM   2319  H   C16A   47      26.100  29.660  92.450  1.00  0.00            
ATOM   2320  H   C16A   47      26.310  30.770  90.210  1.00  0.00            
ATOM   2321  H   C16A   47      24.630  30.790  90.760  1.00  0.00            
ATOM   2322  H   C16A   47      24.130  28.780  89.330  1.00  0.00            
ATOM   2323  H   C16A   47      25.820  28.750  88.780  1.00  0.00            
ATOM   2324  H   C16A   47      25.530  31.040  87.780  1.00  0.00            
ATOM   2325  H   C16A   47      23.840  31.070  88.340  1.00  0.00            
ATOM   2326  H   C16A   47      23.340  29.050  86.920  1.00  0.00            
ATOM   2327  H   C16A   47      25.020  29.030  86.360  1.00  0.00            
ATOM   2328  H   C16A   47      24.730  31.320  85.360  1.00  0.00            
ATOM   2329  H   C16A   47      23.050  31.350  85.920  1.00  0.00            
ATOM   2330  H   C16A   47      22.540  29.330  84.510  1.00  0.00            
ATOM   2331  H   C16A   47      24.220  29.300  83.950  1.00  0.00            
ATOM   2332  H   C16A   47      23.930  31.590  82.950  1.00  0.00            
ATOM   2333  H   C16A   47      22.250  31.620  83.510  1.00  0.00            
ATOM   2334  H   C16A   47      23.420  29.580  81.530  1.00  0.00            
ATOM   2335  H   C16A   47      21.740  29.610  82.090  1.00  0.00            
ATOM   2336  H   C16A   47      21.450  31.900  81.090  1.00  0.00            
ATOM   2337  H   C16A   47      23.130  31.870  80.540  1.00  0.00            
ATOM   2338  H   C16A   47      22.620  29.850  79.120  1.00  0.00            
ATOM   2339  H   C16A   47      20.940  29.890  79.670  1.00  0.00            
ATOM   2340  H   C16A   47      20.650  32.170  78.680  1.00  0.00            
ATOM   2341  H   C16A   47      22.330  32.150  78.120  1.00  0.00            
ATOM   2342  H   C16A   47      21.830  30.130  76.700  1.00  0.00            
ATOM   2343  H   C16A   47      20.150  30.160  77.260  1.00  0.00            
ATOM   2344  H   C16A   47      19.860  32.450  76.260  1.00  0.00            
ATOM   2345  H   C16A   47      21.540  32.420  75.710  1.00  0.00            
ATOM   2346  H   C16A   47      21.040  30.410  74.280  1.00  0.00            
ATOM   2347  H   C16A   47      19.360  30.430  74.830  1.00  0.00            
ATOM   2348  H   C16A   47      19.570  31.540  72.590  1.00  0.00            
ATOM   2349  H   C16A   47      20.750  32.700  73.260  1.00  0.00            
ATOM   2350  H   C16A   47      19.060  32.720  73.820  1.00  0.00            
ATOM   2351  C   C16A   48      34.370  28.740 112.160  1.00  0.00            
ATOM   2352  C   C16A   48      34.020  29.720 111.040  1.00  0.00            
ATOM   2353  C   C16A   48      33.590  29.020 109.750  1.00  0.00            
ATOM   2354  C   C16A   48      33.230  30.000 108.630  1.00  0.00            
ATOM   2355  C   C16A   48      32.790  29.300 107.340  1.00  0.00            
ATOM   2356  C   C16A   48      32.440  30.270 106.210  1.00  0.00            
ATOM   2357  C   C16A   48      32.000  29.570 104.920  1.00  0.00            
ATOM   2358  C   C16A   48      31.640  30.550 103.790  1.00  0.00            
ATOM   2359  C   C16A   48      31.190  29.850 102.500  1.00  0.00            
ATOM   2360  C   C16A   48      30.840  30.830 101.380  1.00  0.00            
ATOM   2361  C   C16A   48      30.390  30.130 100.090  1.00  0.00            
ATOM   2362  C   C16A   48      30.040  31.100  98.970  1.00  0.00            
ATOM   2363  C   C16A   48      29.600  30.400  97.670  1.00  0.00            
ATOM   2364  C   C16A   48      29.250  31.380  96.550  1.00  0.00            
ATOM   2365  C   C16A   48      28.820  30.680  95.250  1.00  0.00            
ATOM   2366  C   C16A   48      28.460  31.660  94.140  1.00  0.00            
ATOM   2367  H   C16A   48      35.200  28.080 111.850  1.00  0.00            
ATOM   2368  H   C16A   48      33.510  28.100 112.410  1.00  0.00            
ATOM   2369  H   C16A   48      34.680  29.260 113.080  1.00  0.00            
ATOM   2370  H   C16A   48      34.890  30.370 110.840  1.00  0.00            
ATOM   2371  H   C16A   48      33.210  30.390 111.390  1.00  0.00            
ATOM   2372  H   C16A   48      32.710  28.380 109.960  1.00  0.00            
ATOM   2373  H   C16A   48      34.400  28.350 109.410  1.00  0.00            
ATOM   2374  H   C16A   48      34.110  30.640 108.410  1.00  0.00            
ATOM   2375  H   C16A   48      32.420  30.670 108.970  1.00  0.00            
ATOM   2376  H   C16A   48      31.920  28.650 107.550  1.00  0.00            
ATOM   2377  H   C16A   48      33.600  28.630 106.990  1.00  0.00            
ATOM   2378  H   C16A   48      33.310  30.920 105.990  1.00  0.00            
ATOM   2379  H   C16A   48      31.630  30.950 106.550  1.00  0.00            
ATOM   2380  H   C16A   48      31.120  28.930 105.140  1.00  0.00            
ATOM   2381  H   C16A   48      32.800  28.900 104.580  1.00  0.00            
ATOM   2382  H   C16A   48      32.510  31.190 103.580  1.00  0.00            
ATOM   2383  H   C16A   48      30.830  31.220 104.140  1.00  0.00            
ATOM   2384  H   C16A   48      32.000  29.180 102.160  1.00  0.00            
ATOM   2385  H   C16A   48      30.320  29.210 102.720  1.00  0.00            
ATOM   2386  H   C16A   48      30.030  31.500 101.720  1.00  0.00            
ATOM   2387  H   C16A   48      31.710  31.470 101.170  1.00  0.00            
ATOM   2388  H   C16A   48      31.200  29.450  99.750  1.00  0.00            
ATOM   2389  H   C16A   48      29.520  29.490 100.300  1.00  0.00            
ATOM   2390  H   C16A   48      29.230  31.770  99.310  1.00  0.00            
ATOM   2391  H   C16A   48      30.910  31.750  98.750  1.00  0.00            
ATOM   2392  H   C16A   48      30.410  29.730  97.330  1.00  0.00            
ATOM   2393  H   C16A   48      28.730  29.760  97.890  1.00  0.00            
ATOM   2394  H   C16A   48      28.440  32.050  96.890  1.00  0.00            
ATOM   2395  H   C16A   48      30.120  32.020  96.340  1.00  0.00            
ATOM   2396  H   C16A   48      29.620  30.010  94.910  1.00  0.00            
ATOM   2397  H   C16A   48      27.940  30.030  95.460  1.00  0.00            
ATOM   2398  H   C16A   48      28.150  31.140  93.220  1.00  0.00            
ATOM   2399  H   C16A   48      29.330  32.300  93.890  1.00  0.00            
ATOM   2400  H   C16A   48      27.640  32.320  94.450  1.00  0.00            
ATOM   2401  C   C16A   49      -2.850  35.340   9.010  1.00  0.00            
ATOM   2402  C   C16A   49      -3.200  36.320   7.890  1.00  0.00            
ATOM   2403  C   C16A   49      -3.630  35.620   6.600  1.00  0.00            
ATOM   2404  C   C16A   49      -3.990  36.600   5.480  1.00  0.00            
ATOM   2405  C   C16A   49      -4.430  35.900   4.190  1.00  0.00            
ATOM   2406  C   C16A   49      -4.780  36.870   3.060  1.00  0.00            
ATOM   2407  C   C16A   49      -5.220  36.170   1.770  1.00  0.00            
ATOM   2408  C   C16A   49      -5.580  37.150   0.640  1.00  0.00            
ATOM   2409  C   C16A   49      -6.030  36.450  -0.650  1.00  0.00            
ATOM   2410  C   C16A   49      -6.380  37.430  -1.770  1.00  0.00            
ATOM   2411  C   C16A   49      -6.830  36.730  -3.060  1.00  0.00            
ATOM   2412  C   C16A   49      -7.180  37.700  -4.180  1.00  0.00            
ATOM   2413  C   C16A   49      -7.620  37.000  -5.480  1.00  0.00            
ATOM   2414  C   C16A   49      -7.970  37.980  -6.600  1.00  0.00            
ATOM   2415  C   C16A   49      -8.400  37.280  -7.900  1.00  0.00            
ATOM   2416  C   C16A   49      -8.760  38.260  -9.010  1.00  0.00            
ATOM   2417  H   C16A   49      -2.020  34.680   8.700  1.00  0.00            
ATOM   2418  H   C16A   49      -3.710  34.700   9.260  1.00  0.00            
ATOM   2419  H   C16A   49      -2.540  35.860   9.930  1.00  0.00            
ATOM   2420  H   C16A   49      -2.330  36.970   7.690  1.00  0.00            
ATOM   2421  H   C16A   49      -4.010  36.990   8.240  1.00  0.00            
ATOM   2422  H   C16A   49      -4.510  34.980   6.810  1.00  0.00            
ATOM   2423  H   C16A   49      -2.820  34.950   6.260  1.00  0.00            
ATOM   2424  H   C16A   49      -3.110  37.240   5.260  1.00  0.00            
ATOM   2425  H   C16A   49      -4.800  37.270   5.820  1.00  0.00            
ATOM   2426  H   C16A   49      -5.300  35.250   4.400  1.00  0.00            
ATOM   2427  H   C16A   49      -3.620  35.230   3.840  1.00  0.00            
ATOM   2428  H   C16A   49      -3.910  37.520   2.840  1.00  0.00            
ATOM   2429  H   C16A   49      -5.590  37.550   3.400  1.00  0.00            
ATOM   2430  H   C16A   49      -6.100  35.530   1.990  1.00  0.00            
ATOM   2431  H   C16A   49      -4.420  35.500   1.430  1.00  0.00            
ATOM   2432  H   C16A   49      -4.710  37.790   0.430  1.00  0.00            
ATOM   2433  H   C16A   49      -6.390  37.820   0.990  1.00  0.00            
ATOM   2434  H   C16A   49      -5.220  35.780  -0.990  1.00  0.00            
ATOM   2435  H   C16A   49      -6.900  35.810  -0.430  1.00  0.00            
ATOM   2436  H   C16A   49      -7.190  38.100  -1.430  1.00  0.00            
ATOM   2437  H   C16A   49      -5.510  38.070  -1.980  1.00  0.00            
ATOM   2438  H   C16A   49      -6.020  36.050  -3.400  1.00  0.00            
ATOM   2439  H   C16A   49      -7.700  36.090  -2.850  1.00  0.00            
ATOM   2440  H   C16A   49      -7.990  38.370  -3.840  1.00  0.00            
ATOM   2441  H   C16A   49      -6.310  38.350  -4.400  1.00  0.00            
ATOM   2442  H   C16A   49      -6.810  36.330  -5.820  1.00  0.00            
ATOM   2443  H   C16A   49      -8.490  36.360  -5.260  1.00  0.00            
ATOM   2444  H   C16A   49      -8.780  38.650  -6.260  1.00  0.00            
ATOM   2445  H   C16A   49      -7.100  38.620  -6.810  1.00  0.00            
ATOM   2446  H   C16A   49      -7.600  36.610  -8.240  1.00  0.00            
ATOM   2447  H   C16A   49      -9.280  36.630  -7.690  1.00  0.00            
ATOM   2448  H   C16A   49      -9.070  37.740  -9.930  1.00  0.00            
ATOM   2449  H   C16A   49      -7.890  38.900  -9.260  1.00  0.00            
ATOM   2450  H   C16A   49      -9.580  38.920  -8.700  1.00  0.00            
ATOM   2451  C   C16A   50       5.730  34.940  29.640  1.00  0.00            
ATOM   2452  C   C16A   50       5.380  35.920  28.520  1.00  0.00            
ATOM   2453  C   C16A   50       4.950  35.220  27.230  1.00  0.00            
ATOM   2454  C   C16A   50       4.590  36.200  26.110  1.00  0.00            
ATOM   2455  C   C16A   50       4.150  35.500  24.820  1.00  0.00            
ATOM   2456  C   C16A   50       3.800  36.470  23.690  1.00  0.00            
ATOM   2457  C   C16A   50       3.360  35.770  22.400  1.00  0.00            
ATOM   2458  C   C16A   50       3.000  36.750  21.270  1.00  0.00            
ATOM   2459  C   C16A   50       2.550  36.050  19.980  1.00  0.00            
ATOM   2460  C   C16A   50       2.200  37.030  18.860  1.00  0.00            
ATOM   2461  C   C16A   50       1.750  36.330  17.570  1.00  0.00            
ATOM   2462  C   C16A   50       1.400  37.300  16.450  1.00  0.00            
ATOM   2463  C   C16A   50       0.960  36.600  15.150  1.00  0.00            
ATOM   2464  C   C16A   50       0.610  37.580  14.030  1.00  0.00            
ATOM   2465  C   C16A   50       0.180  36.880  12.730  1.00  0.00            
ATOM   2466  C   C16A   50      -0.180  37.860  11.620  1.00  0.00            
ATOM   2467  H   C16A   50       6.560  34.280  29.330  1.00  0.00            
ATOM   2468  H   C16A   50       4.870  34.300  29.890  1.00  0.00            
ATOM   2469  H   C16A   50       6.040  35.460  30.560  1.00  0.00            
ATOM   2470  H   C16A   50       6.250  36.570  28.320  1.00  0.00            
ATOM   2471  H   C16A   50       4.570  36.590  28.870  1.00  0.00            
ATOM   2472  H   C16A   50       4.070  34.580  27.440  1.00  0.00            
ATOM   2473  H   C16A   50       5.760  34.550  26.890  1.00  0.00            
ATOM   2474  H   C16A   50       5.470  36.840  25.890  1.00  0.00            
ATOM   2475  H   C16A   50       3.780  36.870  26.450  1.00  0.00            
ATOM   2476  H   C16A   50       3.280  34.850  25.030  1.00  0.00            
ATOM   2477  H   C16A   50       4.960  34.830  24.470  1.00  0.00            
ATOM   2478  H   C16A   50       4.670  37.120  23.470  1.00  0.00            
ATOM   2479  H   C16A   50       2.990  37.150  24.030  1.00  0.00            
ATOM   2480  H   C16A   50       2.480  35.130  22.620  1.00  0.00            
ATOM   2481  H   C16A   50       4.160  35.100  22.060  1.00  0.00            
ATOM   2482  H   C16A   50       3.870  37.390  21.060  1.00  0.00            
ATOM   2483  H   C16A   50       2.190  37.420  21.620  1.00  0.00            
ATOM   2484  H   C16A   50       3.360  35.380  19.640  1.00  0.00            
ATOM   2485  H   C16A   50       1.680  35.410  20.200  1.00  0.00            
ATOM   2486  H   C16A   50       1.390  37.700  19.200  1.00  0.00            
ATOM   2487  H   C16A   50       3.070  37.670  18.650  1.00  0.00            
ATOM   2488  H   C16A   50       2.560  35.650  17.230  1.00  0.00            
ATOM   2489  H   C16A   50       0.880  35.690  17.780  1.00  0.00            
ATOM   2490  H   C16A   50       0.590  37.970  16.790  1.00  0.00            
ATOM   2491  H   C16A   50       2.270  37.950  16.230  1.00  0.00            
ATOM   2492  H   C16A   50       1.770  35.930  14.810  1.00  0.00            
ATOM   2493  H   C16A   50       0.090  35.960  15.370  1.00  0.00            
ATOM   2494  H   C16A   50      -0.200  38.250  14.370  1.00  0.00            
ATOM   2495  H   C16A   50       1.480  38.220  13.820  1.00  0.00            
ATOM   2496  H   C16A   50       0.980  36.210  12.390  1.00  0.00            
ATOM   2497  H   C16A   50      -0.700  36.230  12.940  1.00  0.00            
ATOM   2498  H   C16A   50      -0.490  37.340  10.700  1.00  0.00            
ATOM   2499  H   C16A   50       0.690  38.500  11.370  1.00  0.00            
ATOM   2500  H   C16A   50      -1.000  38.520  11.930  1.00  0.00            
ATOM   2501  C   C16A   51      -1.440  39.940   9.010  1.00  0.00            
ATOM   2502  C   C16A   51      -1.790  40.920   7.890  1.00  0.00            
ATOM   2503  C   C16A   51      -2.220  40.220   6.600  1.00  0.00            
ATOM   2504  C   C16A   51      -2.580  41.200   5.480  1.00  0.00            
ATOM   2505  C   C16A   51      -3.020  40.500   4.190  1.00  0.00            
ATOM   2506  C   C16A   51      -3.370  41.470   3.060  1.00  0.00            
ATOM   2507  C   C16A   51      -3.810  40.770   1.770  1.00  0.00            
ATOM   2508  C   C16A   51      -4.170  41.750   0.640  1.00  0.00            
ATOM   2509  C   C16A   51      -4.620  41.050  -0.650  1.00  0.00            
ATOM   2510  C   C16A   51      -4.970  42.030  -1.770  1.00  0.00            
ATOM   2511  C   C16A   51      -5.420  41.330  -3.060  1.00  0.00            
ATOM   2512  C   C16A   51      -5.770  42.300  -4.180  1.00  0.00            
ATOM   2513  C   C16A   51      -6.210  41.600  -5.480  1.00  0.00            
ATOM   2514  C   C16A   51      -6.560  42.580  -6.600  1.00  0.00            
ATOM   2515  C   C16A   51      -6.990  41.880  -7.900  1.00  0.00            
ATOM   2516  C   C16A   51      -7.350  42.860  -9.010  1.00  0.00            
ATOM   2517  H   C16A   51      -0.610  39.280   8.700  1.00  0.00            
ATOM   2518  H   C16A   51      -2.300  39.300   9.260  1.00  0.00            
ATOM   2519  H   C16A   51      -1.130  40.460   9.930  1.00  0.00            
ATOM   2520  H   C16A   51      -0.920  41.570   7.690  1.00  0.00            
ATOM   2521  H   C16A   51      -2.600  41.590   8.240  1.00  0.00            
ATOM   2522  H   C16A   51      -3.100  39.580   6.810  1.00  0.00            
ATOM   2523  H   C16A   51      -1.410  39.550   6.260  1.00  0.00            
ATOM   2524  H   C16A   51      -1.700  41.840   5.260  1.00  0.00            
ATOM   2525  H   C16A   51      -3.390  41.870   5.820  1.00  0.00            
ATOM   2526  H   C16A   51      -3.890  39.850   4.400  1.00  0.00            
ATOM   2527  H   C16A   51      -2.210  39.830   3.840  1.00  0.00            
ATOM   2528  H   C16A   51      -2.500  42.120   2.840  1.00  0.00            
ATOM   2529  H   C16A   51      -4.180  42.150   3.400  1.00  0.00            
ATOM   2530  H   C16A   51      -4.690  40.130   1.990  1.00  0.00            
ATOM   2531  H   C16A   51      -3.010  40.100   1.430  1.00  0.00            
ATOM   2532  H   C16A   51      -3.300  42.390   0.430  1.00  0.00            
ATOM   2533  H   C16A   51      -4.980  42.420   0.990  1.00  0.00            
ATOM   2534  H   C16A   51      -3.810  40.380  -0.990  1.00  0.00            
ATOM   2535  H   C16A   51      -5.490  40.410  -0.430  1.00  0.00            
ATOM   2536  H   C16A   51      -5.780  42.700  -1.430  1.00  0.00            
ATOM   2537  H   C16A   51      -4.100  42.670  -1.980  1.00  0.00            
ATOM   2538  H   C16A   51      -4.610  40.650  -3.400  1.00  0.00            
ATOM   2539  H   C16A   51      -6.290  40.690  -2.850  1.00  0.00            
ATOM   2540  H   C16A   51      -6.580  42.970  -3.840  1.00  0.00            
ATOM   2541  H   C16A   51      -4.900  42.950  -4.400  1.00  0.00            
ATOM   2542  H   C16A   51      -5.400  40.930  -5.820  1.00  0.00            
ATOM   2543  H   C16A   51      -7.080  40.960  -5.260  1.00  0.00            
ATOM   2544  H   C16A   51      -7.370  43.250  -6.260  1.00  0.00            
ATOM   2545  H   C16A   51      -5.690  43.220  -6.810  1.00  0.00            
ATOM   2546  H   C16A   51      -6.190  41.210  -8.240  1.00  0.00            
ATOM   2547  H   C16A   51      -7.870  41.230  -7.690  1.00  0.00            
ATOM   2548  H   C16A   51      -7.660  42.340  -9.930  1.00  0.00            
ATOM   2549  H   C16A   51      -6.480  43.500  -9.260  1.00  0.00            
ATOM   2550  H   C16A   51      -8.170  43.520  -8.700  1.00  0.00            
ATOM   2551  C   C16A   52       7.140  39.540  29.640  1.00  0.00            
ATOM   2552  C   C16A   52       6.790  40.520  28.520  1.00  0.00            
ATOM   2553  C   C16A   52       6.360  39.820  27.230  1.00  0.00            
ATOM   2554  C   C16A   52       6.000  40.800  26.110  1.00  0.00            
ATOM   2555  C   C16A   52       5.560  40.100  24.820  1.00  0.00            
ATOM   2556  C   C16A   52       5.210  41.070  23.690  1.00  0.00            
ATOM   2557  C   C16A   52       4.770  40.370  22.400  1.00  0.00            
ATOM   2558  C   C16A   52       4.410  41.350  21.270  1.00  0.00            
ATOM   2559  C   C16A   52       3.960  40.650  19.980  1.00  0.00            
ATOM   2560  C   C16A   52       3.610  41.630  18.860  1.00  0.00            
ATOM   2561  C   C16A   52       3.160  40.930  17.570  1.00  0.00            
ATOM   2562  C   C16A   52       2.810  41.900  16.450  1.00  0.00            
ATOM   2563  C   C16A   52       2.370  41.200  15.150  1.00  0.00            
ATOM   2564  C   C16A   52       2.020  42.180  14.030  1.00  0.00            
ATOM   2565  C   C16A   52       1.590  41.480  12.730  1.00  0.00            
ATOM   2566  C   C16A   52       1.230  42.460  11.620  1.00  0.00            
ATOM   2567  H   C16A   52       7.970  38.880  29.330  1.00  0.00            
ATOM   2568  H   C16A   52       6.280  38.900  29.890  1.00  0.00            
ATOM   2569  H   C16A   52       7.450  40.060  30.560  1.00  0.00            
ATOM   2570  H   C16A   52       7.660  41.170  28.320  1.00  0.00            
ATOM   2571  H   C16A   52       5.980  41.190  28.870  1.00  0.00            
ATOM   2572  H   C16A   52       5.480  39.180  27.440  1.00  0.00            
ATOM   2573  H   C16A   52       7.170  39.150  26.890  1.00  0.00            
ATOM   2574  H   C16A   52       6.880  41.440  25.890  1.00  0.00            
ATOM   2575  H   C16A   52       5.190  41.470  26.450  1.00  0.00            
ATOM   2576  H   C16A   52       4.690  39.450  25.030  1.00  0.00            
ATOM   2577  H   C16A   52       6.370  39.430  24.470  1.00  0.00            
ATOM   2578  H   C16A   52       6.080  41.720  23.470  1.00  0.00            
ATOM   2579  H   C16A   52       4.400  41.750  24.030  1.00  0.00            
ATOM   2580  H   C16A   52       3.890  39.730  22.620  1.00  0.00            
ATOM   2581  H   C16A   52       5.570  39.700  22.060  1.00  0.00            
ATOM   2582  H   C16A   52       5.280  41.990  21.060  1.00  0.00            
ATOM   2583  H   C16A   52       3.600  42.020  21.620  1.00  0.00            
ATOM   2584  H   C16A   52       4.770  39.980  19.640  1.00  0.00            
ATOM   2585  H   C16A   52       3.090  40.010  20.200  1.00  0.00            
ATOM   2586  H   C16A   52       2.800  42.300  19.200  1.00  0.00            
ATOM   2587  H   C16A   52       4.480  42.270  18.650  1.00  0.00            
ATOM   2588  H   C16A   52       3.970  40.250  17.230  1.00  0.00            
ATOM   2589  H   C16A   52       2.290  40.290  17.780  1.00  0.00            
ATOM   2590  H   C16A   52       2.000  42.570  16.790  1.00  0.00            
ATOM   2591  H   C16A   52       3.680  42.550  16.230  1.00  0.00            
ATOM   2592  H   C16A   52       3.180  40.530  14.810  1.00  0.00            
ATOM   2593  H   C16A   52       1.500  40.560  15.370  1.00  0.00            
ATOM   2594  H   C16A   52       1.210  42.850  14.370  1.00  0.00            
ATOM   2595  H   C16A   52       2.890  42.820  13.820  1.00  0.00            
ATOM   2596  H   C16A   52       2.390  40.810  12.390  1.00  0.00            
ATOM   2597  H   C16A   52       0.710  40.830  12.940  1.00  0.00            
ATOM   2598  H   C16A   52       0.920  41.940  10.700  1.00  0.00            
ATOM   2599  H   C16A   52       2.100  43.100  11.370  1.00  0.00            
ATOM   2600  H   C16A   52       0.410  43.120  11.930  1.00  0.00            
ATOM   2601  C   C16A   53      10.040  34.540  50.270  1.00  0.00            
ATOM   2602  C   C16A   53       9.690  35.520  49.150  1.00  0.00            
ATOM   2603  C   C16A   53       9.260  34.820  47.860  1.00  0.00            
ATOM   2604  C   C16A   53       8.900  35.800  46.740  1.00  0.00            
ATOM   2605  C   C16A   53       8.460  35.100  45.450  1.00  0.00            
ATOM   2606  C   C16A   53       8.110  36.070  44.320  1.00  0.00            
ATOM   2607  C   C16A   53       7.670  35.370  43.030  1.00  0.00            
ATOM   2608  C   C16A   53       7.310  36.350  41.900  1.00  0.00            
ATOM   2609  C   C16A   53       6.860  35.650  40.610  1.00  0.00            
ATOM   2610  C   C16A   53       6.510  36.630  39.490  1.00  0.00            
ATOM   2611  C   C16A   53       6.060  35.930  38.200  1.00  0.00            
ATOM   2612  C   C16A   53       5.710  36.900  37.080  1.00  0.00            
ATOM   2613  C   C16A   53       5.270  36.200  35.780  1.00  0.00            
ATOM   2614  C   C16A   53       4.920  37.180  34.660  1.00  0.00            
ATOM   2615  C   C16A   53       4.490  36.480  33.360  1.00  0.00            
ATOM   2616  C   C16A   53       4.130  37.460  32.250  1.00  0.00            
ATOM   2617  H   C16A   53      10.870  33.880  49.960  1.00  0.00            
ATOM   2618  H   C16A   53       9.180  33.900  50.520  1.00  0.00            
ATOM   2619  H   C16A   53      10.350  35.060  51.190  1.00  0.00            
ATOM   2620  H   C16A   53      10.560  36.170  48.950  1.00  0.00            
ATOM   2621  H   C16A   53       8.880  36.190  49.500  1.00  0.00            
ATOM   2622  H   C16A   53       8.380  34.180  48.070  1.00  0.00            
ATOM   2623  H   C16A   53      10.070  34.150  47.520  1.00  0.00            
ATOM   2624  H   C16A   53       9.780  36.440  46.520  1.00  0.00            
ATOM   2625  H   C16A   53       8.090  36.470  47.080  1.00  0.00            
ATOM   2626  H   C16A   53       7.590  34.450  45.660  1.00  0.00            
ATOM   2627  H   C16A   53       9.270  34.430  45.100  1.00  0.00            
ATOM   2628  H   C16A   53       8.980  36.720  44.100  1.00  0.00            
ATOM   2629  H   C16A   53       7.300  36.750  44.660  1.00  0.00            
ATOM   2630  H   C16A   53       6.790  34.730  43.250  1.00  0.00            
ATOM   2631  H   C16A   53       8.470  34.700  42.690  1.00  0.00            
ATOM   2632  H   C16A   53       8.180  36.990  41.690  1.00  0.00            
ATOM   2633  H   C16A   53       6.500  37.020  42.250  1.00  0.00            
ATOM   2634  H   C16A   53       7.670  34.980  40.270  1.00  0.00            
ATOM   2635  H   C16A   53       5.990  35.010  40.830  1.00  0.00            
ATOM   2636  H   C16A   53       5.700  37.300  39.830  1.00  0.00            
ATOM   2637  H   C16A   53       7.380  37.270  39.280  1.00  0.00            
ATOM   2638  H   C16A   53       6.870  35.250  37.860  1.00  0.00            
ATOM   2639  H   C16A   53       5.190  35.290  38.410  1.00  0.00            
ATOM   2640  H   C16A   53       4.900  37.570  37.420  1.00  0.00            
ATOM   2641  H   C16A   53       6.580  37.550  36.860  1.00  0.00            
ATOM   2642  H   C16A   53       6.080  35.530  35.440  1.00  0.00            
ATOM   2643  H   C16A   53       4.400  35.560  36.000  1.00  0.00            
ATOM   2644  H   C16A   53       4.110  37.850  35.000  1.00  0.00            
ATOM   2645  H   C16A   53       5.790  37.820  34.450  1.00  0.00            
ATOM   2646  H   C16A   53       5.290  35.810  33.020  1.00  0.00            
ATOM   2647  H   C16A   53       3.610  35.830  33.570  1.00  0.00            
ATOM   2648  H   C16A   53       3.820  36.940  31.330  1.00  0.00            
ATOM   2649  H   C16A   53       5.000  38.100  32.000  1.00  0.00            
ATOM   2650  H   C16A   53       3.310  38.120  32.560  1.00  0.00            
ATOM   2651  C   C16A   54      18.620  34.140  70.900  1.00  0.00            
ATOM   2652  C   C16A   54      18.270  35.120  69.780  1.00  0.00            
ATOM   2653  C   C16A   54      17.840  34.420  68.490  1.00  0.00            
ATOM   2654  C   C16A   54      17.480  35.400  67.370  1.00  0.00            
ATOM   2655  C   C16A   54      17.040  34.700  66.080  1.00  0.00            
ATOM   2656  C   C16A   54      16.690  35.670  64.950  1.00  0.00            
ATOM   2657  C   C16A   54      16.250  34.970  63.660  1.00  0.00            
ATOM   2658  C   C16A   54      15.890  35.950  62.530  1.00  0.00            
ATOM   2659  C   C16A   54      15.440  35.250  61.240  1.00  0.00            
ATOM   2660  C   C16A   54      15.090  36.230  60.120  1.00  0.00            
ATOM   2661  C   C16A   54      14.640  35.530  58.830  1.00  0.00            
ATOM   2662  C   C16A   54      14.290  36.500  57.710  1.00  0.00            
ATOM   2663  C   C16A   54      13.850  35.800  56.410  1.00  0.00            
ATOM   2664  C   C16A   54      13.500  36.780  55.290  1.00  0.00            
ATOM   2665  C   C16A   54      13.070  36.080  53.990  1.00  0.00            
ATOM   2666  C   C16A   54      12.710  37.060  52.880  1.00  0.00            
ATOM   2667  H   C16A   54      19.450  33.480  70.590  1.00  0.00            
ATOM   2668  H   C16A   54      17.760  33.500  71.150  1.00  0.00            
ATOM   2669  H   C16A   54      18.930  34.660  71.820  1.00  0.00            
ATOM   2670  H   C16A   54      19.140  35.770  69.580  1.00  0.00            
ATOM   2671  H   C16A   54      17.460  35.790  70.130  1.00  0.00            
ATOM   2672  H   C16A   54      16.960  33.780  68.700  1.00  0.00            
ATOM   2673  H   C16A   54      18.650  33.750  68.150  1.00  0.00            
ATOM   2674  H   C16A   54      18.360  36.040  67.150  1.00  0.00            
ATOM   2675  H   C16A   54      16.670  36.070  67.710  1.00  0.00            
ATOM   2676  H   C16A   54      16.170  34.050  66.290  1.00  0.00            
ATOM   2677  H   C16A   54      17.850  34.030  65.730  1.00  0.00            
ATOM   2678  H   C16A   54      17.560  36.320  64.730  1.00  0.00            
ATOM   2679  H   C16A   54      15.880  36.350  65.290  1.00  0.00            
ATOM   2680  H   C16A   54      15.370  34.330  63.880  1.00  0.00            
ATOM   2681  H   C16A   54      17.050  34.300  63.320  1.00  0.00            
ATOM   2682  H   C16A   54      16.760  36.590  62.320  1.00  0.00            
ATOM   2683  H   C16A   54      15.080  36.620  62.880  1.00  0.00            
ATOM   2684  H   C16A   54      16.250  34.580  60.900  1.00  0.00            
ATOM   2685  H   C16A   54      14.570  34.610  61.460  1.00  0.00            
ATOM   2686  H   C16A   54      14.280  36.900  60.460  1.00  0.00            
ATOM   2687  H   C16A   54      15.960  36.870  59.910  1.00  0.00            
ATOM   2688  H   C16A   54      15.450  34.850  58.490  1.00  0.00            
ATOM   2689  H   C16A   54      13.770  34.890  59.040  1.00  0.00            
ATOM   2690  H   C16A   54      13.480  37.170  58.050  1.00  0.00            
ATOM   2691  H   C16A   54      15.160  37.150  57.490  1.00  0.00            
ATOM   2692  H   C16A   54      14.660  35.130  56.070  1.00  0.00            
ATOM   2693  H   C16A   54      12.980  35.160  56.630  1.00  0.00            
ATOM   2694  H   C16A   54      12.690  37.450  55.630  1.00  0.00            
ATOM   2695  H   C16A   54      14.370  37.420  55.080  1.00  0.00            
ATOM   2696  H   C16A   54      13.870  35.410  53.650  1.00  0.00            
ATOM   2697  H   C16A   54      12.190  35.430  54.200  1.00  0.00            
ATOM   2698  H   C16A   54      12.400  36.540  51.960  1.00  0.00            
ATOM   2699  H   C16A   54      13.580  37.700  52.630  1.00  0.00            
ATOM   2700  H   C16A   54      11.890  37.720  53.190  1.00  0.00            
ATOM   2701  C   C16A   55      11.450  39.140  50.270  1.00  0.00            
ATOM   2702  C   C16A   55      11.100  40.120  49.150  1.00  0.00            
ATOM   2703  C   C16A   55      10.670  39.420  47.860  1.00  0.00            
ATOM   2704  C   C16A   55      10.310  40.400  46.740  1.00  0.00            
ATOM   2705  C   C16A   55       9.870  39.700  45.450  1.00  0.00            
ATOM   2706  C   C16A   55       9.520  40.670  44.320  1.00  0.00            
ATOM   2707  C   C16A   55       9.080  39.970  43.030  1.00  0.00            
ATOM   2708  C   C16A   55       8.720  40.950  41.900  1.00  0.00            
ATOM   2709  C   C16A   55       8.270  40.250  40.610  1.00  0.00            
ATOM   2710  C   C16A   55       7.920  41.230  39.490  1.00  0.00            
ATOM   2711  C   C16A   55       7.470  40.530  38.200  1.00  0.00            
ATOM   2712  C   C16A   55       7.120  41.500  37.080  1.00  0.00            
ATOM   2713  C   C16A   55       6.680  40.800  35.780  1.00  0.00            
ATOM   2714  C   C16A   55       6.330  41.780  34.660  1.00  0.00            
ATOM   2715  C   C16A   55       5.900  41.080  33.360  1.00  0.00            
ATOM   2716  C   C16A   55       5.540  42.060  32.250  1.00  0.00            
ATOM   2717  H   C16A   55      12.280  38.480  49.960  1.00  0.00            
ATOM   2718  H   C16A   55      10.590  38.500  50.520  1.00  0.00            
ATOM   2719  H   C16A   55      11.760  39.660  51.190  1.00  0.00            
ATOM   2720  H   C16A   55      11.970  40.770  48.950  1.00  0.00            
ATOM   2721  H   C16A   55      10.290  40.790  49.500  1.00  0.00            
ATOM   2722  H   C16A   55       9.790  38.780  48.070  1.00  0.00            
ATOM   2723  H   C16A   55      11.480  38.750  47.520  1.00  0.00            
ATOM   2724  H   C16A   55      11.190  41.040  46.520  1.00  0.00            
ATOM   2725  H   C16A   55       9.500  41.070  47.080  1.00  0.00            
ATOM   2726  H   C16A   55       9.000  39.050  45.660  1.00  0.00            
ATOM   2727  H   C16A   55      10.680  39.030  45.100  1.00  0.00            
ATOM   2728  H   C16A   55      10.390  41.320  44.100  1.00  0.00            
ATOM   2729  H   C16A   55       8.710  41.350  44.660  1.00  0.00            
ATOM   2730  H   C16A   55       8.200  39.330  43.250  1.00  0.00            
ATOM   2731  H   C16A   55       9.880  39.300  42.690  1.00  0.00            
ATOM   2732  H   C16A   55       9.590  41.590  41.690  1.00  0.00            
ATOM   2733  H   C16A   55       7.910  41.620  42.250  1.00  0.00            
ATOM   2734  H   C16A   55       9.080  39.580  40.270  1.00  0.00            
ATOM   2735  H   C16A   55       7.400  39.610  40.830  1.00  0.00            
ATOM   2736  H   C16A   55       7.110  41.900  39.830  1.00  0.00            
ATOM   2737  H   C16A   55       8.790  41.870  39.280  1.00  0.00            
ATOM   2738  H   C16A   55       8.280  39.850  37.860  1.00  0.00            
ATOM   2739  H   C16A   55       6.600  39.890  38.410  1.00  0.00            
ATOM   2740  H   C16A   55       6.310  42.170  37.420  1.00  0.00            
ATOM   2741  H   C16A   55       7.990  42.150  36.860  1.00  0.00            
ATOM   2742  H   C16A   55       7.490  40.130  35.440  1.00  0.00            
ATOM   2743  H   C16A   55       5.810  40.160  36.000  1.00  0.00            
ATOM   2744  H   C16A   55       5.520  42.450  35.000  1.00  0.00            
ATOM   2745  H   C16A   55       7.200  42.420  34.450  1.00  0.00            
ATOM   2746  H   C16A   55       6.700  40.410  33.020  1.00  0.00            
ATOM   2747  H   C16A   55       5.020  40.430  33.570  1.00  0.00            
ATOM   2748  H   C16A   55       5.230  41.540  31.330  1.00  0.00            
ATOM   2749  H   C16A   55       6.410  42.700  32.000  1.00  0.00            
ATOM   2750  H   C16A   55       4.720  42.720  32.560  1.00  0.00            
ATOM   2751  C   C16A   56      20.030  38.740  70.900  1.00  0.00            
ATOM   2752  C   C16A   56      19.680  39.720  69.780  1.00  0.00            
ATOM   2753  C   C16A   56      19.250  39.020  68.490  1.00  0.00            
ATOM   2754  C   C16A   56      18.890  40.000  67.370  1.00  0.00            
ATOM   2755  C   C16A   56      18.450  39.300  66.080  1.00  0.00            
ATOM   2756  C   C16A   56      18.100  40.270  64.950  1.00  0.00            
ATOM   2757  C   C16A   56      17.660  39.570  63.660  1.00  0.00            
ATOM   2758  C   C16A   56      17.300  40.550  62.530  1.00  0.00            
ATOM   2759  C   C16A   56      16.850  39.850  61.240  1.00  0.00            
ATOM   2760  C   C16A   56      16.500  40.830  60.120  1.00  0.00            
ATOM   2761  C   C16A   56      16.050  40.130  58.830  1.00  0.00            
ATOM   2762  C   C16A   56      15.700  41.100  57.710  1.00  0.00            
ATOM   2763  C   C16A   56      15.260  40.400  56.410  1.00  0.00            
ATOM   2764  C   C16A   56      14.910  41.380  55.290  1.00  0.00            
ATOM   2765  C   C16A   56      14.480  40.680  53.990  1.00  0.00            
ATOM   2766  C   C16A   56      14.120  41.660  52.880  1.00  0.00            
ATOM   2767  H   C16A   56      20.860  38.080  70.590  1.00  0.00            
ATOM   2768  H   C16A   56      19.170  38.100  71.150  1.00  0.00            
ATOM   2769  H   C16A   56      20.340  39.260  71.820  1.00  0.00            
ATOM   2770  H   C16A   56      20.550  40.370  69.580  1.00  0.00            
ATOM   2771  H   C16A   56      18.870  40.390  70.130  1.00  0.00            
ATOM   2772  H   C16A   56      18.370  38.380  68.700  1.00  0.00            
ATOM   2773  H   C16A   56      20.060  38.350  68.150  1.00  0.00            
ATOM   2774  H   C16A   56      19.770  40.640  67.150  1.00  0.00            
ATOM   2775  H   C16A   56      18.080  40.670  67.710  1.00  0.00            
ATOM   2776  H   C16A   56      17.580  38.650  66.290  1.00  0.00            
ATOM   2777  H   C16A   56      19.260  38.630  65.730  1.00  0.00            
ATOM   2778  H   C16A   56      18.970  40.920  64.730  1.00  0.00            
ATOM   2779  H   C16A   56      17.290  40.950  65.290  1.00  0.00            
ATOM   2780  H   C16A   56      16.780  38.930  63.880  1.00  0.00            
ATOM   2781  H   C16A   56      18.460  38.900  63.320  1.00  0.00            
ATOM   2782  H   C16A   56      18.170  41.190  62.320  1.00  0.00            
ATOM   2783  H   C16A   56      16.490  41.220  62.880  1.00  0.00            
ATOM   2784  H   C16A   56      17.660  39.180  60.900  1.00  0.00            
ATOM   2785  H   C16A   56      15.980  39.210  61.460  1.00  0.00            
ATOM   2786  H   C16A   56      15.690  41.500  60.460  1.00  0.00            
ATOM   2787  H   C16A   56      17.370  41.470  59.910  1.00  0.00            
ATOM   2788  H   C16A   56      16.860  39.450  58.490  1.00  0.00            
ATOM   2789  H   C16A   56      15.180  39.490  59.040  1.00  0.00            
ATOM   2790  H   C16A   56      14.890  41.770  58.050  1.00  0.00            
ATOM   2791  H   C16A   56      16.570  41.750  57.490  1.00  0.00            
ATOM   2792  H   C16A   56      16.070  39.730  56.070  1.00  0.00            
ATOM   2793  H   C16A   56      14.390  39.760  56.630  1.00  0.00            
ATOM   2794  H   C16A   56      14.100  42.050  55.630  1.00  0.00            
ATOM   2795  H   C16A   56      15.780  42.020  55.080  1.00  0.00            
ATOM   2796  H   C16A   56      15.280  40.010  53.650  1.00  0.00            
ATOM   2797  H   C16A   56      13.600  40.030  54.200  1.00  0.00            
ATOM   2798  H   C16A   56      13.810  41.140  51.960  1.00  0.00            
ATOM   2799  H   C16A   56      14.990  42.300  52.630  1.00  0.00            
ATOM   2800  H   C16A   56      13.300  42.320  53.190  1.00  0.00            
ATOM   2801  C   C16A   57      22.930  33.740  91.530  1.00  0.00            
ATOM   2802  C   C16A   57      22.580  34.720  90.410  1.00  0.00            
ATOM   2803  C   C16A   57      22.150  34.020  89.120  1.00  0.00            
ATOM   2804  C   C16A   57      21.790  35.000  88.000  1.00  0.00            
ATOM   2805  C   C16A   57      21.350  34.300  86.710  1.00  0.00            
ATOM   2806  C   C16A   57      21.000  35.270  85.580  1.00  0.00            
ATOM   2807  C   C16A   57      20.560  34.570  84.290  1.00  0.00            
ATOM   2808  C   C16A   57      20.200  35.550  83.160  1.00  0.00            
ATOM   2809  C   C16A   57      19.750  34.850  81.870  1.00  0.00            
ATOM   2810  C   C16A   57      19.400  35.830  80.750  1.00  0.00            
ATOM   2811  C   C16A   57      18.950  35.130  79.460  1.00  0.00            
ATOM   2812  C   C16A   57      18.600  36.100  78.340  1.00  0.00            
ATOM   2813  C   C16A   57      18.160  35.400  77.040  1.00  0.00            
ATOM   2814  C   C16A   57      17.810  36.380  75.920  1.00  0.00            
ATOM   2815  C   C16A   57      17.380  35.680  74.620  1.00  0.00            
ATOM   2816  C   C16A   57      17.020  36.660  73.510  1.00  0.00            
ATOM   2817  H   C16A   57      23.760  33.080  91.220  1.00  0.00            
ATOM   2818  H   C16A   57      22.070  33.100  91.780  1.00  0.00            
ATOM   2819  H   C16A   57      23.240  34.260  92.450  1.00  0.00            
ATOM   2820  H   C16A   57      23.450  35.370  90.210  1.00  0.00            
ATOM   2821  H   C16A   57      21.770  35.390  90.760  1.00  0.00            
ATOM   2822  H   C16A   57      21.270  33.380  89.330  1.00  0.00            
ATOM   2823  H   C16A   57      22.960  33.350  88.780  1.00  0.00            
ATOM   2824  H   C16A   57      22.670  35.640  87.780  1.00  0.00            
ATOM   2825  H   C16A   57      20.980  35.670  88.340  1.00  0.00            
ATOM   2826  H   C16A   57      20.480  33.650  86.920  1.00  0.00            
ATOM   2827  H   C16A   57      22.160  33.630  86.360  1.00  0.00            
ATOM   2828  H   C16A   57      21.870  35.920  85.360  1.00  0.00            
ATOM   2829  H   C16A   57      20.190  35.950  85.920  1.00  0.00            
ATOM   2830  H   C16A   57      19.680  33.930  84.510  1.00  0.00            
ATOM   2831  H   C16A   57      21.360  33.900  83.950  1.00  0.00            
ATOM   2832  H   C16A   57      21.070  36.190  82.950  1.00  0.00            
ATOM   2833  H   C16A   57      19.390  36.220  83.510  1.00  0.00            
ATOM   2834  H   C16A   57      20.560  34.180  81.530  1.00  0.00            
ATOM   2835  H   C16A   57      18.880  34.210  82.090  1.00  0.00            
ATOM   2836  H   C16A   57      18.590  36.500  81.090  1.00  0.00            
ATOM   2837  H   C16A   57      20.270  36.470  80.540  1.00  0.00            
ATOM   2838  H   C16A   57      19.760  34.450  79.120  1.00  0.00            
ATOM   2839  H   C16A   57      18.080  34.490  79.670  1.00  0.00            
ATOM   2840  H   C16A   57      17.790  36.770  78.680  1.00  0.00            
ATOM   2841  H   C16A   57      19.470  36.750  78.120  1.00  0.00            
ATOM   2842  H   C16A   57      18.970  34.730  76.700  1.00  0.00            
ATOM   2843  H   C16A   57      17.290  34.760  77.260  1.00  0.00            
ATOM   2844  H   C16A   57      17.000  37.050  76.260  1.00  0.00            
ATOM   2845  H   C16A   57      18.680  37.020  75.710  1.00  0.00            
ATOM   2846  H   C16A   57      18.180  35.010  74.280  1.00  0.00            
ATOM   2847  H   C16A   57      16.500  35.030  74.830  1.00  0.00            
ATOM   2848  H   C16A   57      16.710  36.140  72.590  1.00  0.00            
ATOM   2849  H   C16A   57      17.890  37.300  73.260  1.00  0.00            
ATOM   2850  H   C16A   57      16.200  37.320  73.820  1.00  0.00            
ATOM   2851  C   C16A   58      31.510  33.340 112.160  1.00  0.00            
ATOM   2852  C   C16A   58      31.160  34.320 111.040  1.00  0.00            
ATOM   2853  C   C16A   58      30.730  33.620 109.750  1.00  0.00            
ATOM   2854  C   C16A   58      30.370  34.600 108.630  1.00  0.00            
ATOM   2855  C   C16A   58      29.930  33.900 107.340  1.00  0.00            
ATOM   2856  C   C16A   58      29.580  34.870 106.210  1.00  0.00            
ATOM   2857  C   C16A   58      29.140  34.170 104.920  1.00  0.00            
ATOM   2858  C   C16A   58      28.780  35.150 103.790  1.00  0.00            
ATOM   2859  C   C16A   58      28.330  34.450 102.500  1.00  0.00            
ATOM   2860  C   C16A   58      27.980  35.430 101.380  1.00  0.00            
ATOM   2861  C   C16A   58      27.530  34.730 100.090  1.00  0.00            
ATOM   2862  C   C16A   58      27.180  35.700  98.970  1.00  0.00            
ATOM   2863  C   C16A   58      26.740  35.000  97.670  1.00  0.00            
ATOM   2864  C   C16A   58      26.390  35.980  96.550  1.00  0.00            
ATOM   2865  C   C16A   58      25.960  35.280  95.250  1.00  0.00            
ATOM   2866  C   C16A   58      25.600  36.260  94.140  1.00  0.00            
ATOM   2867  H   C16A   58      32.340  32.680 111.850  1.00  0.00            
ATOM   2868  H   C16A   58      30.650  32.700 112.410  1.00  0.00            
ATOM   2869  H   C16A   58      31.820  33.860 113.080  1.00  0.00            
ATOM   2870  H   C16A   58      32.030  34.970 110.840  1.00  0.00            
ATOM   2871  H   C16A   58      30.350  34.990 111.390  1.00  0.00            
ATOM   2872  H   C16A   58      29.850  32.980 109.960  1.00  0.00            
ATOM   2873  H   C16A   58      31.540  32.950 109.410  1.00  0.00            
ATOM   2874  H   C16A   58      31.250  35.240 108.410  1.00  0.00            
ATOM   2875  H   C16A   58      29.560  35.270 108.970  1.00  0.00            
ATOM   2876  H   C16A   58      29.060  33.250 107.550  1.00  0.00            
ATOM   2877  H   C16A   58      30.740  33.230 106.990  1.00  0.00            
ATOM   2878  H   C16A   58      30.450  35.520 105.990  1.00  0.00            
ATOM   2879  H   C16A   58      28.770  35.550 106.550  1.00  0.00            
ATOM   2880  H   C16A   58      28.260  33.530 105.140  1.00  0.00            
ATOM   2881  H   C16A   58      29.940  33.500 104.580  1.00  0.00            
ATOM   2882  H   C16A   58      29.650  35.790 103.580  1.00  0.00            
ATOM   2883  H   C16A   58      27.970  35.820 104.140  1.00  0.00            
ATOM   2884  H   C16A   58      29.140  33.780 102.160  1.00  0.00            
ATOM   2885  H   C16A   58      27.460  33.810 102.720  1.00  0.00            
ATOM   2886  H   C16A   58      27.170  36.100 101.720  1.00  0.00            
ATOM   2887  H   C16A   58      28.850  36.070 101.170  1.00  0.00            
ATOM   2888  H   C16A   58      28.340  34.050  99.750  1.00  0.00            
ATOM   2889  H   C16A   58      26.660  34.090 100.300  1.00  0.00            
ATOM   2890  H   C16A   58      26.370  36.370  99.310  1.00  0.00            
ATOM   2891  H   C16A   58      28.050  36.350  98.750  1.00  0.00            
ATOM   2892  H   C16A   58      27.550  34.330  97.330  1.00  0.00            
ATOM   2893  H   C16A   58      25.870  34.360  97.890  1.00  0.00            
ATOM   2894  H   C16A   58      25.580  36.650  96.890  1.00  0.00            
ATOM   2895  H   C16A   58      27.260  36.620  96.340  1.00  0.00            
ATOM   2896  H   C16A   58      26.760  34.610  94.910  1.00  0.00            
ATOM   2897  H   C16A   58      25.080  34.630  95.460  1.00  0.00            
ATOM   2898  H   C16A   58      25.290  35.740  93.220  1.00  0.00            
ATOM   2899  H   C16A   58      26.470  36.900  93.890  1.00  0.00            
ATOM   2900  H   C16A   58      24.780  36.920  94.450  1.00  0.00            
ATOM   2901  C   C16A   59      24.340  38.340  91.530  1.00  0.00            
ATOM   2902  C   C16A   59      23.990  39.320  90.410  1.00  0.00            
ATOM   2903  C   C16A   59      23.560  38.620  89.120  1.00  0.00            
ATOM   2904  C   C16A   59      23.200  39.600  88.000  1.00  0.00            
ATOM   2905  C   C16A   59      22.760  38.900  86.710  1.00  0.00            
ATOM   2906  C   C16A   59      22.410  39.870  85.580  1.00  0.00            
ATOM   2907  C   C16A   59      21.970  39.170  84.290  1.00  0.00            
ATOM   2908  C   C16A   59      21.610  40.150  83.160  1.00  0.00            
ATOM   2909  C   C16A   59      21.160  39.450  81.870  1.00  0.00            
ATOM   2910  C   C16A   59      20.810  40.430  80.750  1.00  0.00            
ATOM   2911  C   C16A   59      20.360  39.730  79.460  1.00  0.00            
ATOM   2912  C   C16A   59      20.010  40.700  78.340  1.00  0.00            
ATOM   2913  C   C16A   59      19.570  40.000  77.040  1.00  0.00            
ATOM   2914  C   C16A   59      19.220  40.980  75.920  1.00  0.00            
ATOM   2915  C   C16A   59      18.790  40.280  74.620  1.00  0.00            
ATOM   2916  C   C16A   59      18.430  41.260  73.510  1.00  0.00            
ATOM   2917  H   C16A   59      25.170  37.680  91.220  1.00  0.00            
ATOM   2918  H   C16A   59      23.480  37.700  91.780  1.00  0.00            
ATOM   2919  H   C16A   59      24.650  38.860  92.450  1.00  0.00            
ATOM   2920  H   C16A   59      24.860  39.970  90.210  1.00  0.00            
ATOM   2921  H   C16A   59      23.180  39.990  90.760  1.00  0.00            
ATOM   2922  H   C16A   59      22.680  37.980  89.330  1.00  0.00            
ATOM   2923  H   C16A   59      24.370  37.950  88.780  1.00  0.00            
ATOM   2924  H   C16A   59      24.080  40.240  87.780  1.00  0.00            
ATOM   2925  H   C16A   59      22.390  40.270  88.340  1.00  0.00            
ATOM   2926  H   C16A   59      21.890  38.250  86.920  1.00  0.00            
ATOM   2927  H   C16A   59      23.570  38.230  86.360  1.00  0.00            
ATOM   2928  H   C16A   59      23.280  40.520  85.360  1.00  0.00            
ATOM   2929  H   C16A   59      21.600  40.550  85.920  1.00  0.00            
ATOM   2930  H   C16A   59      21.090  38.530  84.510  1.00  0.00            
ATOM   2931  H   C16A   59      22.770  38.500  83.950  1.00  0.00            
ATOM   2932  H   C16A   59      22.480  40.790  82.950  1.00  0.00            
ATOM   2933  H   C16A   59      20.800  40.820  83.510  1.00  0.00            
ATOM   2934  H   C16A   59      21.970  38.780  81.530  1.00  0.00            
ATOM   2935  H   C16A   59      20.290  38.810  82.090  1.00  0.00            
ATOM   2936  H   C16A   59      20.000  41.100  81.090  1.00  0.00            
ATOM   2937  H   C16A   59      21.680  41.070  80.540  1.00  0.00            
ATOM   2938  H   C16A   59      21.170  39.050  79.120  1.00  0.00            
ATOM   2939  H   C16A   59      19.490  39.090  79.670  1.00  0.00            
ATOM   2940  H   C16A   59      19.200  41.370  78.680  1.00  0.00            
ATOM   2941  H   C16A   59      20.880  41.350  78.120  1.00  0.00            
ATOM   2942  H   C16A   59      20.380  39.330  76.700  1.00  0.00            
ATOM   2943  H   C16A   59      18.700  39.360  77.260  1.00  0.00            
ATOM   2944  H   C16A   59      18.410  41.650  76.260  1.00  0.00            
ATOM   2945  H   C16A   59      20.090  41.620  75.710  1.00  0.00            
ATOM   2946  H   C16A   59      19.590  39.610  74.280  1.00  0.00            
ATOM   2947  H   C16A   59      17.910  39.630  74.830  1.00  0.00            
ATOM   2948  H   C16A   59      18.120  40.740  72.590  1.00  0.00            
ATOM   2949  H   C16A   59      19.300  41.900  73.260  1.00  0.00            
ATOM   2950  H   C16A   59      17.610  41.920  73.820  1.00  0.00            
ATOM   2951  C   C16A   60      32.920  37.940 112.160  1.00  0.00            
ATOM   2952  C   C16A   60      32.570  38.920 111.040  1.00  0.00            
ATOM   2953  C   C16A   60      32.140  38.220 109.750  1.00  0.00            
ATOM   2954  C   C16A   60      31.780  39.200 108.630  1.00  0.00            
ATOM   2955  C   C16A   60      31.340  38.500 107.340  1.00  0.00            
ATOM   2956  C   C16A   60      30.990  39.470 106.210  1.00  0.00            
ATOM   2957  C   C16A   60      30.550  38.770 104.920  1.00  0.00            
ATOM   2958  C   C16A   60      30.190  39.750 103.790  1.00  0.00            
ATOM   2959  C   C16A   60      29.740  39.050 102.500  1.00  0.00            
ATOM   2960  C   C16A   60      29.390  40.030 101.380  1.00  0.00            
ATOM   2961  C   C16A   60      28.940  39.330 100.090  1.00  0.00            
ATOM   2962  C   C16A   60      28.590  40.300  98.970  1.00  0.00            
ATOM   2963  C   C16A   60      28.150  39.600  97.670  1.00  0.00            
ATOM   2964  C   C16A   60      27.800  40.580  96.550  1.00  0.00            
ATOM   2965  C   C16A   60      27.370  39.880  95.250  1.00  0.00            
ATOM   2966  C   C16A   60      27.010  40.860  94.140  1.00  0.00            
ATOM   2967  H   C16A   60      33.750  37.280 111.850  1.00  0.00            
ATOM   2968  H   C16A   60      32.060  37.300 112.410  1.00  0.00            
ATOM   2969  H   C16A   60      33.230  38.460 113.080  1.00  0.00            
ATOM   2970  H   C16A   60      33.440  39.570 110.840  1.00  0.00            
ATOM   2971  H   C16A   60      31.760  39.590 111.390  1.00  0.00            
ATOM   2972  H   C16A   60      31.260  37.580 109.960  1.00  0.00            
ATOM   2973  H   C16A   60      32.950  37.550 109.410  1.00  0.00            
ATOM   2974  H   C16A   60      32.660  39.840 108.410  1.00  0.00            
ATOM   2975  H   C16A   60      30.970  39.870 108.970  1.00  0.00            
ATOM   2976  H   C16A   60      30.470  37.850 107.550  1.00  0.00            
ATOM   2977  H   C16A   60      32.150  37.830 106.990  1.00  0.00            
ATOM   2978  H   C16A   60      31.860  40.120 105.990  1.00  0.00            
ATOM   2979  H   C16A   60      30.180  40.150 106.550  1.00  0.00            
ATOM   2980  H   C16A   60      29.670  38.130 105.140  1.00  0.00            
ATOM   2981  H   C16A   60      31.350  38.100 104.580  1.00  0.00            
ATOM   2982  H   C16A   60      31.060  40.390 103.580  1.00  0.00            
ATOM   2983  H   C16A   60      29.380  40.420 104.140  1.00  0.00            
ATOM   2984  H   C16A   60      30.550  38.380 102.160  1.00  0.00            
ATOM   2985  H   C16A   60      28.870  38.410 102.720  1.00  0.00            
ATOM   2986  H   C16A   60      28.580  40.700 101.720  1.00  0.00            
ATOM   2987  H   C16A   60      30.260  40.670 101.170  1.00  0.00            
ATOM   2988  H   C16A   60      29.750  38.650  99.750  1.00  0.00            
ATOM   2989  H   C16A   60      28.070  38.690 100.300  1.00  0.00            
ATOM   2990  H   C16A   60      27.780  40.970  99.310  1.00  0.00            
ATOM   2991  H   C16A   60      29.460  40.950  98.750  1.00  0.00            
ATOM   2992  H   C16A   60      28.960  38.930  97.330  1.00  0.00            
ATOM   2993  H   C16A   60      27.280  38.960  97.890  1.00  0.00            
ATOM   2994  H   C16A   60      26.990  41.250  96.890  1.00  0.00            
ATOM   2995  H   C16A   60      28.670  41.220  96.340  1.00  0.00            
ATOM   2996  H   C16A   60      28.170  39.210  94.910  1.00  0.00            
ATOM   2997  H   C16A   60      26.490  39.230  95.460  1.00  0.00            
ATOM   2998  H   C16A   60      26.700  40.340  93.220  1.00  0.00            
ATOM   2999  H   C16A   60      27.880  41.500  93.890  1.00  0.00            
ATOM   3000  H   C16A   60      26.190  41.520  94.450  1.00  0.00            
ATOM   3001  C   C16A   61      -4.300  44.540   9.010  1.00  0.00            
ATOM   3002  C   C16A   61      -4.650  45.520   7.890  1.00  0.00            
ATOM   3003  C   C16A   61      -5.080  44.820   6.600  1.00  0.00            
ATOM   3004  C   C16A   61      -5.440  45.800   5.480  1.00  0.00            
ATOM   3005  C   C16A   61      -5.880  45.100   4.190  1.00  0.00            
ATOM   3006  C   C16A   61      -6.230  46.070   3.060  1.00  0.00            
ATOM   3007  C   C16A   61      -6.670  45.370   1.770  1.00  0.00            
ATOM   3008  C   C16A   61      -7.030  46.350   0.640  1.00  0.00            
ATOM   3009  C   C16A   61      -7.480  45.650  -0.650  1.00  0.00            
ATOM   3010  C   C16A   61      -7.830  46.630  -1.770  1.00  0.00            
ATOM   3011  C   C16A   61      -8.280  45.930  -3.060  1.00  0.00            
ATOM   3012  C   C16A   61      -8.630  46.900  -4.180  1.00  0.00            
ATOM   3013  C   C16A   61      -9.070  46.200  -5.480  1.00  0.00            
ATOM   3014  C   C16A   61      -9.420  47.180  -6.600  1.00  0.00            
ATOM   3015  C   C16A   61      -9.850  46.480  -7.900  1.00  0.00            
ATOM   3016  C   C16A   61     -10.210  47.460  -9.010  1.00  0.00            
ATOM   3017  H   C16A   61      -3.470  43.880   8.700  1.00  0.00            
ATOM   3018  H   C16A   61      -5.160  43.900   9.260  1.00  0.00            
ATOM   3019  H   C16A   61      -3.990  45.060   9.930  1.00  0.00            
ATOM   3020  H   C16A   61      -3.780  46.170   7.690  1.00  0.00            
ATOM   3021  H   C16A   61      -5.460  46.190   8.240  1.00  0.00            
ATOM   3022  H   C16A   61      -5.960  44.180   6.810  1.00  0.00            
ATOM   3023  H   C16A   61      -4.270  44.150   6.260  1.00  0.00            
ATOM   3024  H   C16A   61      -4.560  46.440   5.260  1.00  0.00            
ATOM   3025  H   C16A   61      -6.250  46.470   5.820  1.00  0.00            
ATOM   3026  H   C16A   61      -6.750  44.450   4.400  1.00  0.00            
ATOM   3027  H   C16A   61      -5.070  44.430   3.840  1.00  0.00            
ATOM   3028  H   C16A   61      -5.360  46.720   2.840  1.00  0.00            
ATOM   3029  H   C16A   61      -7.040  46.750   3.400  1.00  0.00            
ATOM   3030  H   C16A   61      -7.550  44.730   1.990  1.00  0.00            
ATOM   3031  H   C16A   61      -5.870  44.700   1.430  1.00  0.00            
ATOM   3032  H   C16A   61      -6.160  46.990   0.430  1.00  0.00            
ATOM   3033  H   C16A   61      -7.840  47.020   0.990  1.00  0.00            
ATOM   3034  H   C16A   61      -6.670  44.980  -0.990  1.00  0.00            
ATOM   3035  H   C16A   61      -8.350  45.010  -0.430  1.00  0.00            
ATOM   3036  H   C16A   61      -8.640  47.300  -1.430  1.00  0.00            
ATOM   3037  H   C16A   61      -6.960  47.270  -1.980  1.00  0.00            
ATOM   3038  H   C16A   61      -7.470  45.250  -3.400  1.00  0.00            
ATOM   3039  H   C16A   61      -9.150  45.290  -2.850  1.00  0.00            
ATOM   3040  H   C16A   61      -9.440  47.570  -3.840  1.00  0.00            
ATOM   3041  H   C16A   61      -7.760  47.550  -4.400  1.00  0.00            
ATOM   3042  H   C16A   61      -8.260  45.530  -5.820  1.00  0.00            
ATOM   3043  H   C16A   61      -9.940  45.560  -5.260  1.00  0.00            
ATOM   3044  H   C16A   61     -10.230  47.850  -6.260  1.00  0.00            
ATOM   3045  H   C16A   61      -8.550  47.820  -6.810  1.00  0.00            
ATOM   3046  H   C16A   61      -9.050  45.810  -8.240  1.00  0.00            
ATOM   3047  H   C16A   61     -10.730  45.830  -7.690  1.00  0.00            
ATOM   3048  H   C16A   61     -10.520  46.940  -9.930  1.00  0.00            
ATOM   3049  H   C16A   61      -9.340  48.100  -9.260  1.00  0.00            
ATOM   3050  H   C16A   61     -11.030  48.120  -8.700  1.00  0.00            
ATOM   3051  C   C16A   62       4.280  44.140  29.640  1.00  0.00            
ATOM   3052  C   C16A   62       3.930  45.120  28.520  1.00  0.00            
ATOM   3053  C   C16A   62       3.500  44.420  27.230  1.00  0.00            
ATOM   3054  C   C16A   62       3.140  45.400  26.110  1.00  0.00            
ATOM   3055  C   C16A   62       2.700  44.700  24.820  1.00  0.00            
ATOM   3056  C   C16A   62       2.350  45.670  23.690  1.00  0.00            
ATOM   3057  C   C16A   62       1.910  44.970  22.400  1.00  0.00            
ATOM   3058  C   C16A   62       1.550  45.950  21.270  1.00  0.00            
ATOM   3059  C   C16A   62       1.100  45.250  19.980  1.00  0.00            
ATOM   3060  C   C16A   62       0.750  46.230  18.860  1.00  0.00            
ATOM   3061  C   C16A   62       0.300  45.530  17.570  1.00  0.00            
ATOM   3062  C   C16A   62      -0.050  46.500  16.450  1.00  0.00            
ATOM   3063  C   C16A   62      -0.490  45.800  15.150  1.00  0.00            
ATOM   3064  C   C16A   62      -0.840  46.780  14.030  1.00  0.00            
ATOM   3065  C   C16A   62      -1.270  46.080  12.730  1.00  0.00            
ATOM   3066  C   C16A   62      -1.630  47.060  11.620  1.00  0.00            
ATOM   3067  H   C16A   62       5.110  43.480  29.330  1.00  0.00            
ATOM   3068  H   C16A   62       3.420  43.500  29.890  1.00  0.00            
ATOM   3069  H   C16A   62       4.590  44.660  30.560  1.00  0.00            
ATOM   3070  H   C16A   62       4.800  45.770  28.320  1.00  0.00            
ATOM   3071  H   C16A   62       3.120  45.790  28.870  1.00  0.00            
ATOM   3072  H   C16A   62       2.620  43.780  27.440  1.00  0.00            
ATOM   3073  H   C16A   62       4.310  43.750  26.890  1.00  0.00            
ATOM   3074  H   C16A   62       4.020  46.040  25.890  1.00  0.00            
ATOM   3075  H   C16A   62       2.330  46.070  26.450  1.00  0.00            
ATOM   3076  H   C16A   62       1.830  44.050  25.030  1.00  0.00            
ATOM   3077  H   C16A   62       3.510  44.030  24.470  1.00  0.00            
ATOM   3078  H   C16A   62       3.220  46.320  23.470  1.00  0.00            
ATOM   3079  H   C16A   62       1.540  46.350  24.030  1.00  0.00            
ATOM   3080  H   C16A   62       1.030  44.330  22.620  1.00  0.00            
ATOM   3081  H   C16A   62       2.710  44.300  22.060  1.00  0.00            
ATOM   3082  H   C16A   62       2.420  46.590  21.060  1.00  0.00            
ATOM   3083  H   C16A   62       0.740  46.620  21.620  1.00  0.00            
ATOM   3084  H   C16A   62       1.910  44.580  19.640  1.00  0.00            
ATOM   3085  H   C16A   62       0.230  44.610  20.200  1.00  0.00            
ATOM   3086  H   C16A   62      -0.060  46.900  19.200  1.00  0.00            
ATOM   3087  H   C16A   62       1.620  46.870  18.650  1.00  0.00            
ATOM   3088  H   C16A   62       1.110  44.850  17.230  1.00  0.00            
ATOM   3089  H   C16A   62      -0.570  44.890  17.780  1.00  0.00            
ATOM   3090  H   C16A   62      -0.860  47.170  16.790  1.00  0.00            
ATOM   3091  H   C16A   62       0.820  47.150  16.230  1.00  0.00            
ATOM   3092  H   C16A   62       0.320  45.130  14.810  1.00  0.00            
ATOM   3093  H   C16A   62      -1.360  45.160  15.370  1.00  0.00            
ATOM   3094  H   C16A   62      -1.650  47.450  14.370  1.00  0.00            
ATOM   3095  H   C16A   62       0.030  47.420  13.820  1.00  0.00            
ATOM   3096  H   C16A   62      -0.470  45.410  12.390  1.00  0.00            
ATOM   3097  H   C16A   62      -2.150  45.430  12.940  1.00  0.00            
ATOM   3098  H   C16A   62      -1.940  46.540  10.700  1.00  0.00            
ATOM   3099  H   C16A   62      -0.760  47.700  11.370  1.00  0.00            
ATOM   3100  H   C16A   62      -2.450  47.720  11.930  1.00  0.00            
ATOM   3101  C   C16A   63      -2.890  49.140   9.010  1.00  0.00            
ATOM   3102  C   C16A   63      -3.240  50.120   7.890  1.00  0.00            
ATOM   3103  C   C16A   63      -3.670  49.420   6.600  1.00  0.00            
ATOM   3104  C   C16A   63      -4.030  50.400   5.480  1.00  0.00            
ATOM   3105  C   C16A   63      -4.470  49.700   4.190  1.00  0.00            
ATOM   3106  C   C16A   63      -4.820  50.670   3.060  1.00  0.00            
ATOM   3107  C   C16A   63      -5.260  49.970   1.770  1.00  0.00            
ATOM   3108  C   C16A   63      -5.620  50.950   0.640  1.00  0.00            
ATOM   3109  C   C16A   63      -6.070  50.250  -0.650  1.00  0.00            
ATOM   3110  C   C16A   63      -6.420  51.230  -1.770  1.00  0.00            
ATOM   3111  C   C16A   63      -6.870  50.530  -3.060  1.00  0.00            
ATOM   3112  C   C16A   63      -7.220  51.500  -4.180  1.00  0.00            
ATOM   3113  C   C16A   63      -7.660  50.800  -5.480  1.00  0.00            
ATOM   3114  C   C16A   63      -8.010  51.780  -6.600  1.00  0.00            
ATOM   3115  C   C16A   63      -8.440  51.080  -7.900  1.00  0.00            
ATOM   3116  C   C16A   63      -8.800  52.060  -9.010  1.00  0.00            
ATOM   3117  H   C16A   63      -2.060  48.480   8.700  1.00  0.00            
ATOM   3118  H   C16A   63      -3.750  48.500   9.260  1.00  0.00            
ATOM   3119  H   C16A   63      -2.580  49.660   9.930  1.00  0.00            
ATOM   3120  H   C16A   63      -2.370  50.770   7.690  1.00  0.00            
ATOM   3121  H   C16A   63      -4.050  50.790   8.240  1.00  0.00            
ATOM   3122  H   C16A   63      -4.550  48.780   6.810  1.00  0.00            
ATOM   3123  H   C16A   63      -2.860  48.750   6.260  1.00  0.00            
ATOM   3124  H   C16A   63      -3.150  51.040   5.260  1.00  0.00            
ATOM   3125  H   C16A   63      -4.840  51.070   5.820  1.00  0.00            
ATOM   3126  H   C16A   63      -5.340  49.050   4.400  1.00  0.00            
ATOM   3127  H   C16A   63      -3.660  49.030   3.840  1.00  0.00            
ATOM   3128  H   C16A   63      -3.950  51.320   2.840  1.00  0.00            
ATOM   3129  H   C16A   63      -5.630  51.350   3.400  1.00  0.00            
ATOM   3130  H   C16A   63      -6.140  49.330   1.990  1.00  0.00            
ATOM   3131  H   C16A   63      -4.460  49.300   1.430  1.00  0.00            
ATOM   3132  H   C16A   63      -4.750  51.590   0.430  1.00  0.00            
ATOM   3133  H   C16A   63      -6.430  51.620   0.990  1.00  0.00            
ATOM   3134  H   C16A   63      -5.260  49.580  -0.990  1.00  0.00            
ATOM   3135  H   C16A   63      -6.940  49.610  -0.430  1.00  0.00            
ATOM   3136  H   C16A   63      -7.230  51.900  -1.430  1.00  0.00            
ATOM   3137  H   C16A   63      -5.550  51.870  -1.980  1.00  0.00            
ATOM   3138  H   C16A   63      -6.060  49.850  -3.400  1.00  0.00            
ATOM   3139  H   C16A   63      -7.740  49.890  -2.850  1.00  0.00            
ATOM   3140  H   C16A   63      -8.030  52.170  -3.840  1.00  0.00            
ATOM   3141  H   C16A   63      -6.350  52.150  -4.400  1.00  0.00            
ATOM   3142  H   C16A   63      -6.850  50.130  -5.820  1.00  0.00            
ATOM   3143  H   C16A   63      -8.530  50.160  -5.260  1.00  0.00            
ATOM   3144  H   C16A   63      -8.820  52.450  -6.260  1.00  0.00            
ATOM   3145  H   C16A   63      -7.140  52.420  -6.810  1.00  0.00            
ATOM   3146  H   C16A   63      -7.640  50.410  -8.240  1.00  0.00            
ATOM   3147  H   C16A   63      -9.320  50.430  -7.690  1.00  0.00            
ATOM   3148  H   C16A   63      -9.110  51.540  -9.930  1.00  0.00            
ATOM   3149  H   C16A   63      -7.930  52.700  -9.260  1.00  0.00            
ATOM   3150  H   C16A   63      -9.620  52.720  -8.700  1.00  0.00            
ATOM   3151  C   C16A   64       5.690  48.740  29.640  1.00  0.00            
ATOM   3152  C   C16A   64       5.340  49.720  28.520  1.00  0.00            
ATOM   3153  C   C16A   64       4.910  49.020  27.230  1.00  0.00            
ATOM   3154  C   C16A   64       4.550  50.000  26.110  1.00  0.00            
ATOM   3155  C   C16A   64       4.110  49.300  24.820  1.00  0.00            
ATOM   3156  C   C16A   64       3.760  50.270  23.690  1.00  0.00            
ATOM   3157  C   C16A   64       3.320  49.570  22.400  1.00  0.00            
ATOM   3158  C   C16A   64       2.960  50.550  21.270  1.00  0.00            
ATOM   3159  C   C16A   64       2.510  49.850  19.980  1.00  0.00            
ATOM   3160  C   C16A   64       2.160  50.830  18.860  1.00  0.00            
ATOM   3161  C   C16A   64       1.710  50.130  17.570  1.00  0.00            
ATOM   3162  C   C16A   64       1.360  51.100  16.450  1.00  0.00            
ATOM   3163  C   C16A   64       0.920  50.400  15.150  1.00  0.00            
ATOM   3164  C   C16A   64       0.570  51.380  14.030  1.00  0.00            
ATOM   3165  C   C16A   64       0.140  50.680  12.730  1.00  0.00            
ATOM   3166  C   C16A   64      -0.220  51.660  11.620  1.00  0.00            
ATOM   3167  H   C16A   64       6.520  48.080  29.330  1.00  0.00            
ATOM   3168  H   C16A   64       4.830  48.100  29.890  1.00  0.00            
ATOM   3169  H   C16A   64       6.000  49.260  30.560  1.00  0.00            
ATOM   3170  H   C16A   64       6.210  50.370  28.320  1.00  0.00            
ATOM   3171  H   C16A   64       4.530  50.390  28.870  1.00  0.00            
ATOM   3172  H   C16A   64       4.030  48.380  27.440  1.00  0.00            
ATOM   3173  H   C16A   64       5.720  48.350  26.890  1.00  0.00            
ATOM   3174  H   C16A   64       5.430  50.640  25.890  1.00  0.00            
ATOM   3175  H   C16A   64       3.740  50.670  26.450  1.00  0.00            
ATOM   3176  H   C16A   64       3.240  48.650  25.030  1.00  0.00            
ATOM   3177  H   C16A   64       4.920  48.630  24.470  1.00  0.00            
ATOM   3178  H   C16A   64       4.630  50.920  23.470  1.00  0.00            
ATOM   3179  H   C16A   64       2.950  50.950  24.030  1.00  0.00            
ATOM   3180  H   C16A   64       2.440  48.930  22.620  1.00  0.00            
ATOM   3181  H   C16A   64       4.120  48.900  22.060  1.00  0.00            
ATOM   3182  H   C16A   64       3.830  51.190  21.060  1.00  0.00            
ATOM   3183  H   C16A   64       2.150  51.220  21.620  1.00  0.00            
ATOM   3184  H   C16A   64       3.320  49.180  19.640  1.00  0.00            
ATOM   3185  H   C16A   64       1.640  49.210  20.200  1.00  0.00            
ATOM   3186  H   C16A   64       1.350  51.500  19.200  1.00  0.00            
ATOM   3187  H   C16A   64       3.030  51.470  18.650  1.00  0.00            
ATOM   3188  H   C16A   64       2.520  49.450  17.230  1.00  0.00            
ATOM   3189  H   C16A   64       0.840  49.490  17.780  1.00  0.00            
ATOM   3190  H   C16A   64       0.550  51.770  16.790  1.00  0.00            
ATOM   3191  H   C16A   64       2.230  51.750  16.230  1.00  0.00            
ATOM   3192  H   C16A   64       1.730  49.730  14.810  1.00  0.00            
ATOM   3193  H   C16A   64       0.050  49.760  15.370  1.00  0.00            
ATOM   3194  H   C16A   64      -0.240  52.050  14.370  1.00  0.00            
ATOM   3195  H   C16A   64       1.440  52.020  13.820  1.00  0.00            
ATOM   3196  H   C16A   64       0.940  50.010  12.390  1.00  0.00            
ATOM   3197  H   C16A   64      -0.740  50.030  12.940  1.00  0.00            
ATOM   3198  H   C16A   64      -0.530  51.140  10.700  1.00  0.00            
ATOM   3199  H   C16A   64       0.650  52.300  11.370  1.00  0.00            
ATOM   3200  H   C16A   64      -1.040  52.320  11.930  1.00  0.00            
ATOM   3201  C   C16A   65       8.590  43.740  50.270  1.00  0.00            
ATOM   3202  C   C16A   65       8.240  44.720  49.150  1.00  0.00            
ATOM   3203  C   C16A   65       7.810  44.020  47.860  1.00  0.00            
ATOM   3204  C   C16A   65       7.450  45.000  46.740  1.00  0.00            
ATOM   3205  C   C16A   65       7.010  44.300  45.450  1.00  0.00            
ATOM   3206  C   C16A   65       6.660  45.270  44.320  1.00  0.00            
ATOM   3207  C   C16A   65       6.220  44.570  43.030  1.00  0.00            
ATOM   3208  C   C16A   65       5.860  45.550  41.900  1.00  0.00            
ATOM   3209  C   C16A   65       5.410  44.850  40.610  1.00  0.00            
ATOM   3210  C   C16A   65       5.060  45.830  39.490  1.00  0.00            
ATOM   3211  C   C16A   65       4.610  45.130  38.200  1.00  0.00            
ATOM   3212  C   C16A   65       4.260  46.100  37.080  1.00  0.00            
ATOM   3213  C   C16A   65       3.820  45.400  35.780  1.00  0.00            
ATOM   3214  C   C16A   65       3.470  46.380  34.660  1.00  0.00            
ATOM   3215  C   C16A   65       3.040  45.680  33.360  1.00  0.00            
ATOM   3216  C   C16A   65       2.680  46.660  32.250  1.00  0.00            
ATOM   3217  H   C16A   65       9.420  43.080  49.960  1.00  0.00            
ATOM   3218  H   C16A   65       7.730  43.100  50.520  1.00  0.00            
ATOM   3219  H   C16A   65       8.900  44.260  51.190  1.00  0.00            
ATOM   3220  H   C16A   65       9.110  45.370  48.950  1.00  0.00            
ATOM   3221  H   C16A   65       7.430  45.390  49.500  1.00  0.00            
ATOM   3222  H   C16A   65       6.930  43.380  48.070  1.00  0.00            
ATOM   3223  H   C16A   65       8.620  43.350  47.520  1.00  0.00            
ATOM   3224  H   C16A   65       8.330  45.640  46.520  1.00  0.00            
ATOM   3225  H   C16A   65       6.640  45.670  47.080  1.00  0.00            
ATOM   3226  H   C16A   65       6.140  43.650  45.660  1.00  0.00            
ATOM   3227  H   C16A   65       7.820  43.630  45.100  1.00  0.00            
ATOM   3228  H   C16A   65       7.530  45.920  44.100  1.00  0.00            
ATOM   3229  H   C16A   65       5.850  45.950  44.660  1.00  0.00            
ATOM   3230  H   C16A   65       5.340  43.930  43.250  1.00  0.00            
ATOM   3231  H   C16A   65       7.020  43.900  42.690  1.00  0.00            
ATOM   3232  H   C16A   65       6.730  46.190  41.690  1.00  0.00            
ATOM   3233  H   C16A   65       5.050  46.220  42.250  1.00  0.00            
ATOM   3234  H   C16A   65       6.220  44.180  40.270  1.00  0.00            
ATOM   3235  H   C16A   65       4.540  44.210  40.830  1.00  0.00            
ATOM   3236  H   C16A   65       4.250  46.500  39.830  1.00  0.00            
ATOM   3237  H   C16A   65       5.930  46.470  39.280  1.00  0.00            
ATOM   3238  H   C16A   65       5.420  44.450  37.860  1.00  0.00            
ATOM   3239  H   C16A   65       3.740  44.490  38.410  1.00  0.00            
ATOM   3240  H   C16A   65       3.450  46.770  37.420  1.00  0.00            
ATOM   3241  H   C16A   65       5.130  46.750  36.860  1.00  0.00            
ATOM   3242  H   C16A   65       4.630  44.730  35.440  1.00  0.00            
ATOM   3243  H   C16A   65       2.950  44.760  36.000  1.00  0.00            
ATOM   3244  H   C16A   65       2.660  47.050  35.000  1.00  0.00            
ATOM   3245  H   C16A   65       4.340  47.020  34.450  1.00  0.00            
ATOM   3246  H   C16A   65       3.840  45.010  33.020  1.00  0.00            
ATOM   3247  H   C16A   65       2.160  45.030  33.570  1.00  0.00            
ATOM   3248  H   C16A   65       2.370  46.140  31.330  1.00  0.00            
ATOM   3249  H   C16A   65       3.550  47.300  32.000  1.00  0.00            
ATOM   3250  H   C16A   65       1.860  47.320  32.560  1.00  0.00            
ATOM   3251  C   C16A   66      17.170  43.340  70.900  1.00  0.00            
ATOM   3252  C   C16A   66      16.820  44.320  69.780  1.00  0.00            
ATOM   3253  C   C16A   66      16.390  43.620  68.490  1.00  0.00            
ATOM   3254  C   C16A   66      16.030  44.600  67.370  1.00  0.00            
ATOM   3255  C   C16A   66      15.590  43.900  66.080  1.00  0.00            
ATOM   3256  C   C16A   66      15.240  44.870  64.950  1.00  0.00            
ATOM   3257  C   C16A   66      14.800  44.170  63.660  1.00  0.00            
ATOM   3258  C   C16A   66      14.440  45.150  62.530  1.00  0.00            
ATOM   3259  C   C16A   66      13.990  44.450  61.240  1.00  0.00            
ATOM   3260  C   C16A   66      13.640  45.430  60.120  1.00  0.00            
ATOM   3261  C   C16A   66      13.190  44.730  58.830  1.00  0.00            
ATOM   3262  C   C16A   66      12.840  45.700  57.710  1.00  0.00            
ATOM   3263  C   C16A   66      12.400  45.000  56.410  1.00  0.00            
ATOM   3264  C   C16A   66      12.050  45.980  55.290  1.00  0.00            
ATOM   3265  C   C16A   66      11.620  45.280  53.990  1.00  0.00            
ATOM   3266  C   C16A   66      11.260  46.260  52.880  1.00  0.00            
ATOM   3267  H   C16A   66      18.000  42.680  70.590  1.00  0.00            
ATOM   3268  H   C16A   66      16.310  42.700  71.150  1.00  0.00            
ATOM   3269  H   C16A   66      17.480  43.860  71.820  1.00  0.00            
ATOM   3270  H   C16A   66      17.690  44.970  69.580  1.00  0.00            
ATOM   3271  H   C16A   66      16.010  44.990  70.130  1.00  0.00            
ATOM   3272  H   C16A   66      15.510  42.980  68.700  1.00  0.00            
ATOM   3273  H   C16A   66      17.200  42.950  68.150  1.00  0.00            
ATOM   3274  H   C16A   66      16.910  45.240  67.150  1.00  0.00            
ATOM   3275  H   C16A   66      15.220  45.270  67.710  1.00  0.00            
ATOM   3276  H   C16A   66      14.720  43.250  66.290  1.00  0.00            
ATOM   3277  H   C16A   66      16.400  43.230  65.730  1.00  0.00            
ATOM   3278  H   C16A   66      16.110  45.520  64.730  1.00  0.00            
ATOM   3279  H   C16A   66      14.430  45.550  65.290  1.00  0.00            
ATOM   3280  H   C16A   66      13.920  43.530  63.880  1.00  0.00            
ATOM   3281  H   C16A   66      15.600  43.500  63.320  1.00  0.00            
ATOM   3282  H   C16A   66      15.310  45.790  62.320  1.00  0.00            
ATOM   3283  H   C16A   66      13.630  45.820  62.880  1.00  0.00            
ATOM   3284  H   C16A   66      14.800  43.780  60.900  1.00  0.00            
ATOM   3285  H   C16A   66      13.120  43.810  61.460  1.00  0.00            
ATOM   3286  H   C16A   66      12.830  46.100  60.460  1.00  0.00            
ATOM   3287  H   C16A   66      14.510  46.070  59.910  1.00  0.00            
ATOM   3288  H   C16A   66      14.000  44.050  58.490  1.00  0.00            
ATOM   3289  H   C16A   66      12.320  44.090  59.040  1.00  0.00            
ATOM   3290  H   C16A   66      12.030  46.370  58.050  1.00  0.00            
ATOM   3291  H   C16A   66      13.710  46.350  57.490  1.00  0.00            
ATOM   3292  H   C16A   66      13.210  44.330  56.070  1.00  0.00            
ATOM   3293  H   C16A   66      11.530  44.360  56.630  1.00  0.00            
ATOM   3294  H   C16A   66      11.240  46.650  55.630  1.00  0.00            
ATOM   3295  H   C16A   66      12.920  46.620  55.080  1.00  0.00            
ATOM   3296  H   C16A   66      12.420  44.610  53.650  1.00  0.00            
ATOM   3297  H   C16A   66      10.740  44.630  54.200  1.00  0.00            
ATOM   3298  H   C16A   66      10.950  45.740  51.960  1.00  0.00            
ATOM   3299  H   C16A   66      12.130  46.900  52.630  1.00  0.00            
ATOM   3300  H   C16A   66      10.440  46.920  53.190  1.00  0.00            
ATOM   3301  C   C16A   67      10.000  48.340  50.270  1.00  0.00            
ATOM   3302  C   C16A   67       9.650  49.320  49.150  1.00  0.00            
ATOM   3303  C   C16A   67       9.220  48.620  47.860  1.00  0.00            
ATOM   3304  C   C16A   67       8.860  49.600  46.740  1.00  0.00            
ATOM   3305  C   C16A   67       8.420  48.900  45.450  1.00  0.00            
ATOM   3306  C   C16A   67       8.070  49.870  44.320  1.00  0.00            
ATOM   3307  C   C16A   67       7.630  49.170  43.030  1.00  0.00            
ATOM   3308  C   C16A   67       7.270  50.150  41.900  1.00  0.00            
ATOM   3309  C   C16A   67       6.820  49.450  40.610  1.00  0.00            
ATOM   3310  C   C16A   67       6.470  50.430  39.490  1.00  0.00            
ATOM   3311  C   C16A   67       6.020  49.730  38.200  1.00  0.00            
ATOM   3312  C   C16A   67       5.670  50.700  37.080  1.00  0.00            
ATOM   3313  C   C16A   67       5.230  50.000  35.780  1.00  0.00            
ATOM   3314  C   C16A   67       4.880  50.980  34.660  1.00  0.00            
ATOM   3315  C   C16A   67       4.450  50.280  33.360  1.00  0.00            
ATOM   3316  C   C16A   67       4.090  51.260  32.250  1.00  0.00            
ATOM   3317  H   C16A   67      10.830  47.680  49.960  1.00  0.00            
ATOM   3318  H   C16A   67       9.140  47.700  50.520  1.00  0.00            
ATOM   3319  H   C16A   67      10.310  48.860  51.190  1.00  0.00            
ATOM   3320  H   C16A   67      10.520  49.970  48.950  1.00  0.00            
ATOM   3321  H   C16A   67       8.840  49.990  49.500  1.00  0.00            
ATOM   3322  H   C16A   67       8.340  47.980  48.070  1.00  0.00            
ATOM   3323  H   C16A   67      10.030  47.950  47.520  1.00  0.00            
ATOM   3324  H   C16A   67       9.740  50.240  46.520  1.00  0.00            
ATOM   3325  H   C16A   67       8.050  50.270  47.080  1.00  0.00            
ATOM   3326  H   C16A   67       7.550  48.250  45.660  1.00  0.00            
ATOM   3327  H   C16A   67       9.230  48.230  45.100  1.00  0.00            
ATOM   3328  H   C16A   67       8.940  50.520  44.100  1.00  0.00            
ATOM   3329  H   C16A   67       7.260  50.550  44.660  1.00  0.00            
ATOM   3330  H   C16A   67       6.750  48.530  43.250  1.00  0.00            
ATOM   3331  H   C16A   67       8.430  48.500  42.690  1.00  0.00            
ATOM   3332  H   C16A   67       8.140  50.790  41.690  1.00  0.00            
ATOM   3333  H   C16A   67       6.460  50.820  42.250  1.00  0.00            
ATOM   3334  H   C16A   67       7.630  48.780  40.270  1.00  0.00            
ATOM   3335  H   C16A   67       5.950  48.810  40.830  1.00  0.00            
ATOM   3336  H   C16A   67       5.660  51.100  39.830  1.00  0.00            
ATOM   3337  H   C16A   67       7.340  51.070  39.280  1.00  0.00            
ATOM   3338  H   C16A   67       6.830  49.050  37.860  1.00  0.00            
ATOM   3339  H   C16A   67       5.150  49.090  38.410  1.00  0.00            
ATOM   3340  H   C16A   67       4.860  51.370  37.420  1.00  0.00            
ATOM   3341  H   C16A   67       6.540  51.350  36.860  1.00  0.00            
ATOM   3342  H   C16A   67       6.040  49.330  35.440  1.00  0.00            
ATOM   3343  H   C16A   67       4.360  49.360  36.000  1.00  0.00            
ATOM   3344  H   C16A   67       4.070  51.650  35.000  1.00  0.00            
ATOM   3345  H   C16A   67       5.750  51.620  34.450  1.00  0.00            
ATOM   3346  H   C16A   67       5.250  49.610  33.020  1.00  0.00            
ATOM   3347  H   C16A   67       3.570  49.630  33.570  1.00  0.00            
ATOM   3348  H   C16A   67       3.780  50.740  31.330  1.00  0.00            
ATOM   3349  H   C16A   67       4.960  51.900  32.000  1.00  0.00            
ATOM   3350  H   C16A   67       3.270  51.920  32.560  1.00  0.00            
ATOM   3351  C   C16A   68      18.580  47.940  70.900  1.00  0.00            
ATOM   3352  C   C16A   68      18.230  48.920  69.780  1.00  0.00            
ATOM   3353  C   C16A   68      17.800  48.220  68.490  1.00  0.00            
ATOM   3354  C   C16A   68      17.440  49.200  67.370  1.00  0.00            
ATOM   3355  C   C16A   68      17.000  48.500  66.080  1.00  0.00            
ATOM   3356  C   C16A   68      16.650  49.470  64.950  1.00  0.00            
ATOM   3357  C   C16A   68      16.210  48.770  63.660  1.00  0.00            
ATOM   3358  C   C16A   68      15.850  49.750  62.530  1.00  0.00            
ATOM   3359  C   C16A   68      15.400  49.050  61.240  1.00  0.00            
ATOM   3360  C   C16A   68      15.050  50.030  60.120  1.00  0.00            
ATOM   3361  C   C16A   68      14.600  49.330  58.830  1.00  0.00            
ATOM   3362  C   C16A   68      14.250  50.300  57.710  1.00  0.00            
ATOM   3363  C   C16A   68      13.810  49.600  56.410  1.00  0.00            
ATOM   3364  C   C16A   68      13.460  50.580  55.290  1.00  0.00            
ATOM   3365  C   C16A   68      13.030  49.880  53.990  1.00  0.00            
ATOM   3366  C   C16A   68      12.670  50.860  52.880  1.00  0.00            
ATOM   3367  H   C16A   68      19.410  47.280  70.590  1.00  0.00            
ATOM   3368  H   C16A   68      17.720  47.300  71.150  1.00  0.00            
ATOM   3369  H   C16A   68      18.890  48.460  71.820  1.00  0.00            
ATOM   3370  H   C16A   68      19.100  49.570  69.580  1.00  0.00            
ATOM   3371  H   C16A   68      17.420  49.590  70.130  1.00  0.00            
ATOM   3372  H   C16A   68      16.920  47.580  68.700  1.00  0.00            
ATOM   3373  H   C16A   68      18.610  47.550  68.150  1.00  0.00            
ATOM   3374  H   C16A   68      18.320  49.840  67.150  1.00  0.00            
ATOM   3375  H   C16A   68      16.630  49.870  67.710  1.00  0.00            
ATOM   3376  H   C16A   68      16.130  47.850  66.290  1.00  0.00            
ATOM   3377  H   C16A   68      17.810  47.830  65.730  1.00  0.00            
ATOM   3378  H   C16A   68      17.520  50.120  64.730  1.00  0.00            
ATOM   3379  H   C16A   68      15.840  50.150  65.290  1.00  0.00            
ATOM   3380  H   C16A   68      15.330  48.130  63.880  1.00  0.00            
ATOM   3381  H   C16A   68      17.010  48.100  63.320  1.00  0.00            
ATOM   3382  H   C16A   68      16.720  50.390  62.320  1.00  0.00            
ATOM   3383  H   C16A   68      15.040  50.420  62.880  1.00  0.00            
ATOM   3384  H   C16A   68      16.210  48.380  60.900  1.00  0.00            
ATOM   3385  H   C16A   68      14.530  48.410  61.460  1.00  0.00            
ATOM   3386  H   C16A   68      14.240  50.700  60.460  1.00  0.00            
ATOM   3387  H   C16A   68      15.920  50.670  59.910  1.00  0.00            
ATOM   3388  H   C16A   68      15.410  48.650  58.490  1.00  0.00            
ATOM   3389  H   C16A   68      13.730  48.690  59.040  1.00  0.00            
ATOM   3390  H   C16A   68      13.440  50.970  58.050  1.00  0.00            
ATOM   3391  H   C16A   68      15.120  50.950  57.490  1.00  0.00            
ATOM   3392  H   C16A   68      14.620  48.930  56.070  1.00  0.00            
ATOM   3393  H   C16A   68      12.940  48.960  56.630  1.00  0.00            
ATOM   3394  H   C16A   68      12.650  51.250  55.630  1.00  0.00            
ATOM   3395  H   C16A   68      14.330  51.220  55.080  1.00  0.00            
ATOM   3396  H   C16A   68      13.830  49.210  53.650  1.00  0.00            
ATOM   3397  H   C16A   68      12.150  49.230  54.200  1.00  0.00            
ATOM   3398  H   C16A   68      12.360  50.340  51.960  1.00  0.00            
ATOM   3399  H   C16A   68      13.540  51.500  52.630  1.00  0.00            
ATOM   3400  H   C16A   68      11.850  51.520  53.190  1.00  0.00            
ATOM   3401  C   C16A   69      21.480  42.940  91.530  1.00  0.00            
ATOM   3402  C   C16A   69      21.130  43.920  90.410  1.00  0.00            
ATOM   3403  C   C16A   69      20.700  43.220  89.120  1.00  0.00            
ATOM   3404  C   C16A   69      20.340  44.200  88.000  1.00  0.00            
ATOM   3405  C   C16A   69      19.900  43.500  86.710  1.00  0.00            
ATOM   3406  C   C16A   69      19.550  44.470  85.580  1.00  0.00            
ATOM   3407  C   C16A   69      19.110  43.770  84.290  1.00  0.00            
ATOM   3408  C   C16A   69      18.750  44.750  83.160  1.00  0.00            
ATOM   3409  C   C16A   69      18.300  44.050  81.870  1.00  0.00            
ATOM   3410  C   C16A   69      17.950  45.030  80.750  1.00  0.00            
ATOM   3411  C   C16A   69      17.500  44.330  79.460  1.00  0.00            
ATOM   3412  C   C16A   69      17.150  45.300  78.340  1.00  0.00            
ATOM   3413  C   C16A   69      16.710  44.600  77.040  1.00  0.00            
ATOM   3414  C   C16A   69      16.360  45.580  75.920  1.00  0.00            
ATOM   3415  C   C16A   69      15.930  44.880  74.620  1.00  0.00            
ATOM   3416  C   C16A   69      15.570  45.860  73.510  1.00  0.00            
ATOM   3417  H   C16A   69      22.310  42.280  91.220  1.00  0.00            
ATOM   3418  H   C16A   69      20.620  42.300  91.780  1.00  0.00            
ATOM   3419  H   C16A   69      21.790  43.460  92.450  1.00  0.00            
ATOM   3420  H   C16A   69      22.000  44.570  90.210  1.00  0.00            
ATOM   3421  H   C16A   69      20.320  44.590  90.760  1.00  0.00            
ATOM   3422  H   C16A   69      19.820  42.580  89.330  1.00  0.00            
ATOM   3423  H   C16A   69      21.510  42.550  88.780  1.00  0.00            
ATOM   3424  H   C16A   69      21.220  44.840  87.780  1.00  0.00            
ATOM   3425  H   C16A   69      19.530  44.870  88.340  1.00  0.00            
ATOM   3426  H   C16A   69      19.030  42.850  86.920  1.00  0.00            
ATOM   3427  H   C16A   69      20.710  42.830  86.360  1.00  0.00            
ATOM   3428  H   C16A   69      20.420  45.120  85.360  1.00  0.00            
ATOM   3429  H   C16A   69      18.740  45.150  85.920  1.00  0.00            
ATOM   3430  H   C16A   69      18.230  43.130  84.510  1.00  0.00            
ATOM   3431  H   C16A   69      19.910  43.100  83.950  1.00  0.00            
ATOM   3432  H   C16A   69      19.620  45.390  82.950  1.00  0.00            
ATOM   3433  H   C16A   69      17.940  45.420  83.510  1.00  0.00            
ATOM   3434  H   C16A   69      19.110  43.380  81.530  1.00  0.00            
ATOM   3435  H   C16A   69      17.430  43.410  82.090  1.00  0.00            
ATOM   3436  H   C16A   69      17.140  45.700  81.090  1.00  0.00            
ATOM   3437  H   C16A   69      18.820  45.670  80.540  1.00  0.00            
ATOM   3438  H   C16A   69      18.310  43.650  79.120  1.00  0.00            
ATOM   3439  H   C16A   69      16.630  43.690  79.670  1.00  0.00            
ATOM   3440  H   C16A   69      16.340  45.970  78.680  1.00  0.00            
ATOM   3441  H   C16A   69      18.020  45.950  78.120  1.00  0.00            
ATOM   3442  H   C16A   69      17.520  43.930  76.700  1.00  0.00            
ATOM   3443  H   C16A   69      15.840  43.960  77.260  1.00  0.00            
ATOM   3444  H   C16A   69      15.550  46.250  76.260  1.00  0.00            
ATOM   3445  H   C16A   69      17.230  46.220  75.710  1.00  0.00            
ATOM   3446  H   C16A   69      16.730  44.210  74.280  1.00  0.00            
ATOM   3447  H   C16A   69      15.050  44.230  74.830  1.00  0.00            
ATOM   3448  H   C16A   69      15.260  45.340  72.590  1.00  0.00            
ATOM   3449  H   C16A   69      16.440  46.500  73.260  1.00  0.00            
ATOM   3450  H   C16A   69      14.750  46.520  73.820  1.00  0.00            
ATOM   3451  C   C16A   70      30.060  42.540 112.160  1.00  0.00            
ATOM   3452  C   C16A   70      29.710  43.520 111.040  1.00  0.00            
ATOM   3453  C   C16A   70      29.280  42.820 109.750  1.00  0.00            
ATOM   3454  C   C16A   70      28.920  43.800 108.630  1.00  0.00            
ATOM   3455  C   C16A   70      28.480  43.100 107.340  1.00  0.00            
ATOM   3456  C   C16A   70      28.130  44.070 106.210  1.00  0.00            
ATOM   3457  C   C16A   70      27.690  43.370 104.920  1.00  0.00            
ATOM   3458  C   C16A   70      27.330  44.350 103.790  1.00  0.00            
ATOM   3459  C   C16A   70      26.880  43.650 102.500  1.00  0.00            
ATOM   3460  C   C16A   70      26.530  44.630 101.380  1.00  0.00            
ATOM   3461  C   C16A   70      26.080  43.930 100.090  1.00  0.00            
ATOM   3462  C   C16A   70      25.730  44.900  98.970  1.00  0.00            
ATOM   3463  C   C16A   70      25.290  44.200  97.670  1.00  0.00            
ATOM   3464  C   C16A   70      24.940  45.180  96.550  1.00  0.00            
ATOM   3465  C   C16A   70      24.510  44.480  95.250  1.00  0.00            
ATOM   3466  C   C16A   70      24.150  45.460  94.140  1.00  0.00            
ATOM   3467  H   C16A   70      30.890  41.880 111.850  1.00  0.00            
ATOM   3468  H   C16A   70      29.200  41.900 112.410  1.00  0.00            
ATOM   3469  H   C16A   70      30.370  43.060 113.080  1.00  0.00            
ATOM   3470  H   C16A   70      30.580  44.170 110.840  1.00  0.00            
ATOM   3471  H   C16A   70      28.900  44.190 111.390  1.00  0.00            
ATOM   3472  H   C16A   70      28.400  42.180 109.960  1.00  0.00            
ATOM   3473  H   C16A   70      30.090  42.150 109.410  1.00  0.00            
ATOM   3474  H   C16A   70      29.800  44.440 108.410  1.00  0.00            
ATOM   3475  H   C16A   70      28.110  44.470 108.970  1.00  0.00            
ATOM   3476  H   C16A   70      27.610  42.450 107.550  1.00  0.00            
ATOM   3477  H   C16A   70      29.290  42.430 106.990  1.00  0.00            
ATOM   3478  H   C16A   70      29.000  44.720 105.990  1.00  0.00            
ATOM   3479  H   C16A   70      27.320  44.750 106.550  1.00  0.00            
ATOM   3480  H   C16A   70      26.810  42.730 105.140  1.00  0.00            
ATOM   3481  H   C16A   70      28.490  42.700 104.580  1.00  0.00            
ATOM   3482  H   C16A   70      28.200  44.990 103.580  1.00  0.00            
ATOM   3483  H   C16A   70      26.520  45.020 104.140  1.00  0.00            
ATOM   3484  H   C16A   70      27.690  42.980 102.160  1.00  0.00            
ATOM   3485  H   C16A   70      26.010  43.010 102.720  1.00  0.00            
ATOM   3486  H   C16A   70      25.720  45.300 101.720  1.00  0.00            
ATOM   3487  H   C16A   70      27.400  45.270 101.170  1.00  0.00            
ATOM   3488  H   C16A   70      26.890  43.250  99.750  1.00  0.00            
ATOM   3489  H   C16A   70      25.210  43.290 100.300  1.00  0.00            
ATOM   3490  H   C16A   70      24.920  45.570  99.310  1.00  0.00            
ATOM   3491  H   C16A   70      26.600  45.550  98.750  1.00  0.00            
ATOM   3492  H   C16A   70      26.100  43.530  97.330  1.00  0.00            
ATOM   3493  H   C16A   70      24.420  43.560  97.890  1.00  0.00            
ATOM   3494  H   C16A   70      24.130  45.850  96.890  1.00  0.00            
ATOM   3495  H   C16A   70      25.810  45.820  96.340  1.00  0.00            
ATOM   3496  H   C16A   70      25.310  43.810  94.910  1.00  0.00            
ATOM   3497  H   C16A   70      23.630  43.830  95.460  1.00  0.00            
ATOM   3498  H   C16A   70      23.840  44.940  93.220  1.00  0.00            
ATOM   3499  H   C16A   70      25.020  46.100  93.890  1.00  0.00            
ATOM   3500  H   C16A   70      23.330  46.120  94.450  1.00  0.00            
ATOM   3501  C   C16A   71      22.890  47.540  91.530  1.00  0.00            
ATOM   3502  C   C16A   71      22.540  48.520  90.410  1.00  0.00            
ATOM   3503  C   C16A   71      22.110  47.820  89.120  1.00  0.00            
ATOM   3504  C   C16A   71      21.750  48.800  88.000  1.00  0.00            
ATOM   3505  C   C16A   71      21.310  48.100  86.710  1.00  0.00            
ATOM   3506  C   C16A   71      20.960  49.070  85.580  1.00  0.00            
ATOM   3507  C   C16A   71      20.520  48.370  84.290  1.00  0.00            
ATOM   3508  C   C16A   71      20.160  49.350  83.160  1.00  0.00            
ATOM   3509  C   C16A   71      19.710  48.650  81.870  1.00  0.00            
ATOM   3510  C   C16A   71      19.360  49.630  80.750  1.00  0.00            
ATOM   3511  C   C16A   71      18.910  48.930  79.460  1.00  0.00            
ATOM   3512  C   C16A   71      18.560  49.900  78.340  1.00  0.00            
ATOM   3513  C   C16A   71      18.120  49.200  77.040  1.00  0.00            
ATOM   3514  C   C16A   71      17.770  50.180  75.920  1.00  0.00            
ATOM   3515  C   C16A   71      17.340  49.480  74.620  1.00  0.00            
ATOM   3516  C   C16A   71      16.980  50.460  73.510  1.00  0.00            
ATOM   3517  H   C16A   71      23.720  46.880  91.220  1.00  0.00            
ATOM   3518  H   C16A   71      22.030  46.900  91.780  1.00  0.00            
ATOM   3519  H   C16A   71      23.200  48.060  92.450  1.00  0.00            
ATOM   3520  H   C16A   71      23.410  49.170  90.210  1.00  0.00            
ATOM   3521  H   C16A   71      21.730  49.190  90.760  1.00  0.00            
ATOM   3522  H   C16A   71      21.230  47.180  89.330  1.00  0.00            
ATOM   3523  H   C16A   71      22.920  47.150  88.780  1.00  0.00            
ATOM   3524  H   C16A   71      22.630  49.440  87.780  1.00  0.00            
ATOM   3525  H   C16A   71      20.940  49.470  88.340  1.00  0.00            
ATOM   3526  H   C16A   71      20.440  47.450  86.920  1.00  0.00            
ATOM   3527  H   C16A   71      22.120  47.430  86.360  1.00  0.00            
ATOM   3528  H   C16A   71      21.830  49.720  85.360  1.00  0.00            
ATOM   3529  H   C16A   71      20.150  49.750  85.920  1.00  0.00            
ATOM   3530  H   C16A   71      19.640  47.730  84.510  1.00  0.00            
ATOM   3531  H   C16A   71      21.320  47.700  83.950  1.00  0.00            
ATOM   3532  H   C16A   71      21.030  49.990  82.950  1.00  0.00            
ATOM   3533  H   C16A   71      19.350  50.020  83.510  1.00  0.00            
ATOM   3534  H   C16A   71      20.520  47.980  81.530  1.00  0.00            
ATOM   3535  H   C16A   71      18.840  48.010  82.090  1.00  0.00            
ATOM   3536  H   C16A   71      18.550  50.300  81.090  1.00  0.00            
ATOM   3537  H   C16A   71      20.230  50.270  80.540  1.00  0.00            
ATOM   3538  H   C16A   71      19.720  48.250  79.120  1.00  0.00            
ATOM   3539  H   C16A   71      18.040  48.290  79.670  1.00  0.00            
ATOM   3540  H   C16A   71      17.750  50.570  78.680  1.00  0.00            
ATOM   3541  H   C16A   71      19.430  50.550  78.120  1.00  0.00            
ATOM   3542  H   C16A   71      18.930  48.530  76.700  1.00  0.00            
ATOM   3543  H   C16A   71      17.250  48.560  77.260  1.00  0.00            
ATOM   3544  H   C16A   71      16.960  50.850  76.260  1.00  0.00            
ATOM   3545  H   C16A   71      18.640  50.820  75.710  1.00  0.00            
ATOM   3546  H   C16A   71      18.140  48.810  74.280  1.00  0.00            
ATOM   3547  H   C16A   71      16.460  48.830  74.830  1.00  0.00            
ATOM   3548  H   C16A   71      16.670  49.940  72.590  1.00  0.00            
ATOM   3549  H   C16A   71      17.850  51.100  73.260  1.00  0.00            
ATOM   3550  H   C16A   71      16.160  51.120  73.820  1.00  0.00            
ATOM   3551  C   C16A   72      31.470  47.140 112.160  1.00  0.00            
ATOM   3552  C   C16A   72      31.120  48.120 111.040  1.00  0.00            
ATOM   3553  C   C16A   72      30.690  47.420 109.750  1.00  0.00            
ATOM   3554  C   C16A   72      30.330  48.400 108.630  1.00  0.00            
ATOM   3555  C   C16A   72      29.890  47.700 107.340  1.00  0.00            
ATOM   3556  C   C16A   72      29.540  48.670 106.210  1.00  0.00            
ATOM   3557  C   C16A   72      29.100  47.970 104.920  1.00  0.00            
ATOM   3558  C   C16A   72      28.740  48.950 103.790  1.00  0.00            
ATOM   3559  C   C16A   72      28.290  48.250 102.500  1.00  0.00            
ATOM   3560  C   C16A   72      27.940  49.230 101.380  1.00  0.00            
ATOM   3561  C   C16A   72      27.490  48.530 100.090  1.00  0.00            
ATOM   3562  C   C16A   72      27.140  49.500  98.970  1.00  0.00            
ATOM   3563  C   C16A   72      26.700  48.800  97.670  1.00  0.00            
ATOM   3564  C   C16A   72      26.350  49.780  96.550  1.00  0.00            
ATOM   3565  C   C16A   72      25.920  49.080  95.250  1.00  0.00            
ATOM   3566  C   C16A   72      25.560  50.060  94.140  1.00  0.00            
ATOM   3567  H   C16A   72      32.300  46.480 111.850  1.00  0.00            
ATOM   3568  H   C16A   72      30.610  46.500 112.410  1.00  0.00            
ATOM   3569  H   C16A   72      31.780  47.660 113.080  1.00  0.00            
ATOM   3570  H   C16A   72      31.990  48.770 110.840  1.00  0.00            
ATOM   3571  H   C16A   72      30.310  48.790 111.390  1.00  0.00            
ATOM   3572  H   C16A   72      29.810  46.780 109.960  1.00  0.00            
ATOM   3573  H   C16A   72      31.500  46.750 109.410  1.00  0.00            
ATOM   3574  H   C16A   72      31.210  49.040 108.410  1.00  0.00            
ATOM   3575  H   C16A   72      29.520  49.070 108.970  1.00  0.00            
ATOM   3576  H   C16A   72      29.020  47.050 107.550  1.00  0.00            
ATOM   3577  H   C16A   72      30.700  47.030 106.990  1.00  0.00            
ATOM   3578  H   C16A   72      30.410  49.320 105.990  1.00  0.00            
ATOM   3579  H   C16A   72      28.730  49.350 106.550  1.00  0.00            
ATOM   3580  H   C16A   72      28.220  47.330 105.140  1.00  0.00            
ATOM   3581  H   C16A   72      29.900  47.300 104.580  1.00  0.00            
ATOM   3582  H   C16A   72      29.610  49.590 103.580  1.00  0.00            
ATOM   3583  H   C16A   72      27.930  49.620 104.140  1.00  0.00            
ATOM   3584  H   C16A   72      29.100  47.580 102.160  1.00  0.00            
ATOM   3585  H   C16A   72      27.420  47.610 102.720  1.00  0.00            
ATOM   3586  H   C16A   72      27.130  49.900 101.720  1.00  0.00            
ATOM   3587  H   C16A   72      28.810  49.870 101.170  1.00  0.00            
ATOM   3588  H   C16A   72      28.300  47.850  99.750  1.00  0.00            
ATOM   3589  H   C16A   72      26.620  47.890 100.300  1.00  0.00            
ATOM   3590  H   C16A   72      26.330  50.170  99.310  1.00  0.00            
ATOM   3591  H   C16A   72      28.010  50.150  98.750  1.00  0.00            
ATOM   3592  H   C16A   72      27.510  48.130  97.330  1.00  0.00            
ATOM   3593  H   C16A   72      25.830  48.160  97.890  1.00  0.00            
ATOM   3594  H   C16A   72      25.540  50.450  96.890  1.00  0.00            
ATOM   3595  H   C16A   72      27.220  50.420  96.340  1.00  0.00            
ATOM   3596  H   C16A   72      26.720  48.410  94.910  1.00  0.00            
ATOM   3597  H   C16A   72      25.040  48.430  95.460  1.00  0.00            
ATOM   3598  H   C16A   72      25.250  49.540  93.220  1.00  0.00            
ATOM   3599  H   C16A   72      26.430  50.700  93.890  1.00  0.00            
ATOM   3600  H   C16A   72      24.740  50.720  94.450  1.00  0.00            
ATOM   3601  C   C16A   73      -5.750  53.740   9.010  1.00  0.00            
ATOM   3602  C   C16A   73      -6.100  54.720   7.890  1.00  0.00            
ATOM   3603  C   C16A   73      -6.530  54.020   6.600  1.00  0.00            
ATOM   3604  C   C16A   73      -6.890  55.000   5.480  1.00  0.00            
ATOM   3605  C   C16A   73      -7.330  54.300   4.190  1.00  0.00            
ATOM   3606  C   C16A   73      -7.680  55.270   3.060  1.00  0.00            
ATOM   3607  C   C16A   73      -8.120  54.570   1.770  1.00  0.00            
ATOM   3608  C   C16A   73      -8.480  55.550   0.640  1.00  0.00            
ATOM   3609  C   C16A   73      -8.930  54.850  -0.650  1.00  0.00            
ATOM   3610  C   C16A   73      -9.280  55.830  -1.770  1.00  0.00            
ATOM   3611  C   C16A   73      -9.730  55.130  -3.060  1.00  0.00            
ATOM   3612  C   C16A   73     -10.080  56.100  -4.180  1.00  0.00            
ATOM   3613  C   C16A   73     -10.520  55.400  -5.480  1.00  0.00            
ATOM   3614  C   C16A   73     -10.870  56.380  -6.600  1.00  0.00            
ATOM   3615  C   C16A   73     -11.300  55.680  -7.900  1.00  0.00            
ATOM   3616  C   C16A   73     -11.660  56.660  -9.010  1.00  0.00            
ATOM   3617  H   C16A   73      -4.920  53.080   8.700  1.00  0.00            
ATOM   3618  H   C16A   73      -6.610  53.100   9.260  1.00  0.00            
ATOM   3619  H   C16A   73      -5.440  54.260   9.930  1.00  0.00            
ATOM   3620  H   C16A   73      -5.230  55.370   7.690  1.00  0.00            
ATOM   3621  H   C16A   73      -6.910  55.390   8.240  1.00  0.00            
ATOM   3622  H   C16A   73      -7.410  53.380   6.810  1.00  0.00            
ATOM   3623  H   C16A   73      -5.720  53.350   6.260  1.00  0.00            
ATOM   3624  H   C16A   73      -6.010  55.640   5.260  1.00  0.00            
ATOM   3625  H   C16A   73      -7.700  55.670   5.820  1.00  0.00            
ATOM   3626  H   C16A   73      -8.200  53.650   4.400  1.00  0.00            
ATOM   3627  H   C16A   73      -6.520  53.630   3.840  1.00  0.00            
ATOM   3628  H   C16A   73      -6.810  55.920   2.840  1.00  0.00            
ATOM   3629  H   C16A   73      -8.490  55.950   3.400  1.00  0.00            
ATOM   3630  H   C16A   73      -9.000  53.930   1.990  1.00  0.00            
ATOM   3631  H   C16A   73      -7.320  53.900   1.430  1.00  0.00            
ATOM   3632  H   C16A   73      -7.610  56.190   0.430  1.00  0.00            
ATOM   3633  H   C16A   73      -9.290  56.220   0.990  1.00  0.00            
ATOM   3634  H   C16A   73      -8.120  54.180  -0.990  1.00  0.00            
ATOM   3635  H   C16A   73      -9.800  54.210  -0.430  1.00  0.00            
ATOM   3636  H   C16A   73     -10.090  56.500  -1.430  1.00  0.00            
ATOM   3637  H   C16A   73      -8.410  56.470  -1.980  1.00  0.00            
ATOM   3638  H   C16A   73      -8.920  54.450  -3.400  1.00  0.00            
ATOM   3639  H   C16A   73     -10.600  54.490  -2.850  1.00  0.00            
ATOM   3640  H   C16A   73     -10.890  56.770  -3.840  1.00  0.00            
ATOM   3641  H   C16A   73      -9.210  56.750  -4.400  1.00  0.00            
ATOM   3642  H   C16A   73      -9.710  54.730  -5.820  1.00  0.00            
ATOM   3643  H   C16A   73     -11.390  54.760  -5.260  1.00  0.00            
ATOM   3644  H   C16A   73     -11.680  57.050  -6.260  1.00  0.00            
ATOM   3645  H   C16A   73     -10.000  57.020  -6.810  1.00  0.00            
ATOM   3646  H   C16A   73     -10.500  55.010  -8.240  1.00  0.00            
ATOM   3647  H   C16A   73     -12.180  55.030  -7.690  1.00  0.00            
ATOM   3648  H   C16A   73     -11.970  56.140  -9.930  1.00  0.00            
ATOM   3649  H   C16A   73     -10.790  57.300  -9.260  1.00  0.00            
ATOM   3650  H   C16A   73     -12.480  57.320  -8.700  1.00  0.00            
ATOM   3651  C   C16A   74       2.830  53.340  29.640  1.00  0.00            
ATOM   3652  C   C16A   74       2.480  54.320  28.520  1.00  0.00            
ATOM   3653  C   C16A   74       2.050  53.620  27.230  1.00  0.00            
ATOM   3654  C   C16A   74       1.690  54.600  26.110  1.00  0.00            
ATOM   3655  C   C16A   74       1.250  53.900  24.820  1.00  0.00            
ATOM   3656  C   C16A   74       0.900  54.870  23.690  1.00  0.00            
ATOM   3657  C   C16A   74       0.460  54.170  22.400  1.00  0.00            
ATOM   3658  C   C16A   74       0.100  55.150  21.270  1.00  0.00            
ATOM   3659  C   C16A   74      -0.350  54.450  19.980  1.00  0.00            
ATOM   3660  C   C16A   74      -0.700  55.430  18.860  1.00  0.00            
ATOM   3661  C   C16A   74      -1.150  54.730  17.570  1.00  0.00            
ATOM   3662  C   C16A   74      -1.500  55.700  16.450  1.00  0.00            
ATOM   3663  C   C16A   74      -1.940  55.000  15.150  1.00  0.00            
ATOM   3664  C   C16A   74      -2.290  55.980  14.030  1.00  0.00            
ATOM   3665  C   C16A   74      -2.720  55.280  12.730  1.00  0.00            
ATOM   3666  C   C16A   74      -3.080  56.260  11.620  1.00  0.00            
ATOM   3667  H   C16A   74       3.660  52.680  29.330  1.00  0.00            
ATOM   3668  H   C16A   74       1.970  52.700  29.890  1.00  0.00            
ATOM   3669  H   C16A   74       3.140  53.860  30.560  1.00  0.00            
ATOM   3670  H   C16A   74       3.350  54.970  28.320  1.00  0.00            
ATOM   3671  H   C16A   74       1.670  54.990  28.870  1.00  0.00            
ATOM   3672  H   C16A   74       1.170  52.980  27.440  1.00  0.00            
ATOM   3673  H   C16A   74       2.860  52.950  26.890  1.00  0.00            
ATOM   3674  H   C16A   74       2.570  55.240  25.890  1.00  0.00            
ATOM   3675  H   C16A   74       0.880  55.270  26.450  1.00  0.00            
ATOM   3676  H   C16A   74       0.380  53.250  25.030  1.00  0.00            
ATOM   3677  H   C16A   74       2.060  53.230  24.470  1.00  0.00            
ATOM   3678  H   C16A   74       1.770  55.520  23.470  1.00  0.00            
ATOM   3679  H   C16A   74       0.090  55.550  24.030  1.00  0.00            
ATOM   3680  H   C16A   74      -0.420  53.530  22.620  1.00  0.00            
ATOM   3681  H   C16A   74       1.260  53.500  22.060  1.00  0.00            
ATOM   3682  H   C16A   74       0.970  55.790  21.060  1.00  0.00            
ATOM   3683  H   C16A   74      -0.710  55.820  21.620  1.00  0.00            
ATOM   3684  H   C16A   74       0.460  53.780  19.640  1.00  0.00            
ATOM   3685  H   C16A   74      -1.220  53.810  20.200  1.00  0.00            
ATOM   3686  H   C16A   74      -1.510  56.100  19.200  1.00  0.00            
ATOM   3687  H   C16A   74       0.170  56.070  18.650  1.00  0.00            
ATOM   3688  H   C16A   74      -0.340  54.050  17.230  1.00  0.00            
ATOM   3689  H   C16A   74      -2.020  54.090  17.780  1.00  0.00            
ATOM   3690  H   C16A   74      -2.310  56.370  16.790  1.00  0.00            
ATOM   3691  H   C16A   74      -0.630  56.350  16.230  1.00  0.00            
ATOM   3692  H   C16A   74      -1.130  54.330  14.810  1.00  0.00            
ATOM   3693  H   C16A   74      -2.810  54.360  15.370  1.00  0.00            
ATOM   3694  H   C16A   74      -3.100  56.650  14.370  1.00  0.00            
ATOM   3695  H   C16A   74      -1.420  56.620  13.820  1.00  0.00            
ATOM   3696  H   C16A   74      -1.920  54.610  12.390  1.00  0.00            
ATOM   3697  H   C16A   74      -3.600  54.630  12.940  1.00  0.00            
ATOM   3698  H   C16A   74      -3.390  55.740  10.700  1.00  0.00            
ATOM   3699  H   C16A   74      -2.210  56.900  11.370  1.00  0.00            
ATOM   3700  H   C16A   74      -3.900  56.920  11.930  1.00  0.00            
ATOM   3701  C   C16A   75      -4.340  58.340   9.010  1.00  0.00            
ATOM   3702  C   C16A   75      -4.690  59.320   7.890  1.00  0.00            
ATOM   3703  C   C16A   75      -5.120  58.620   6.600  1.00  0.00            
ATOM   3704  C   C16A   75      -5.480  59.600   5.480  1.00  0.00            
ATOM   3705  C   C16A   75      -5.920  58.900   4.190  1.00  0.00            
ATOM   3706  C   C16A   75      -6.270  59.870   3.060  1.00  0.00            
ATOM   3707  C   C16A   75      -6.710  59.170   1.770  1.00  0.00            
ATOM   3708  C   C16A   75      -7.070  60.150   0.640  1.00  0.00            
ATOM   3709  C   C16A   75      -7.520  59.450  -0.650  1.00  0.00            
ATOM   3710  C   C16A   75      -7.870  60.430  -1.770  1.00  0.00            
ATOM   3711  C   C16A   75      -8.320  59.730  -3.060  1.00  0.00            
ATOM   3712  C   C16A   75      -8.670  60.700  -4.180  1.00  0.00            
ATOM   3713  C   C16A   75      -9.110  60.000  -5.480  1.00  0.00            
ATOM   3714  C   C16A   75      -9.460  60.980  -6.600  1.00  0.00            
ATOM   3715  C   C16A   75      -9.890  60.280  -7.900  1.00  0.00            
ATOM   3716  C   C16A   75     -10.250  61.260  -9.010  1.00  0.00            
ATOM   3717  H   C16A   75      -3.510  57.680   8.700  1.00  0.00            
ATOM   3718  H   C16A   75      -5.200  57.700   9.260  1.00  0.00            
ATOM   3719  H   C16A   75      -4.030  58.860   9.930  1.00  0.00            
ATOM   3720  H   C16A   75      -3.820  59.970   7.690  1.00  0.00            
ATOM   3721  H   C16A   75      -5.500  59.990   8.240  1.00  0.00            
ATOM   3722  H   C16A   75      -6.000  57.980   6.810  1.00  0.00            
ATOM   3723  H   C16A   75      -4.310  57.950   6.260  1.00  0.00            
ATOM   3724  H   C16A   75      -4.600  60.240   5.260  1.00  0.00            
ATOM   3725  H   C16A   75      -6.290  60.270   5.820  1.00  0.00            
ATOM   3726  H   C16A   75      -6.790  58.250   4.400  1.00  0.00            
ATOM   3727  H   C16A   75      -5.110  58.230   3.840  1.00  0.00            
ATOM   3728  H   C16A   75      -5.400  60.520   2.840  1.00  0.00            
ATOM   3729  H   C16A   75      -7.080  60.550   3.400  1.00  0.00            
ATOM   3730  H   C16A   75      -7.590  58.530   1.990  1.00  0.00            
ATOM   3731  H   C16A   75      -5.910  58.500   1.430  1.00  0.00            
ATOM   3732  H   C16A   75      -6.200  60.790   0.430  1.00  0.00            
ATOM   3733  H   C16A   75      -7.880  60.820   0.990  1.00  0.00            
ATOM   3734  H   C16A   75      -6.710  58.780  -0.990  1.00  0.00            
ATOM   3735  H   C16A   75      -8.390  58.810  -0.430  1.00  0.00            
ATOM   3736  H   C16A   75      -8.680  61.100  -1.430  1.00  0.00            
ATOM   3737  H   C16A   75      -7.000  61.070  -1.980  1.00  0.00            
ATOM   3738  H   C16A   75      -7.510  59.050  -3.400  1.00  0.00            
ATOM   3739  H   C16A   75      -9.190  59.090  -2.850  1.00  0.00            
ATOM   3740  H   C16A   75      -9.480  61.370  -3.840  1.00  0.00            
ATOM   3741  H   C16A   75      -7.800  61.350  -4.400  1.00  0.00            
ATOM   3742  H   C16A   75      -8.300  59.330  -5.820  1.00  0.00            
ATOM   3743  H   C16A   75      -9.980  59.360  -5.260  1.00  0.00            
ATOM   3744  H   C16A   75     -10.270  61.650  -6.260  1.00  0.00            
ATOM   3745  H   C16A   75      -8.590  61.620  -6.810  1.00  0.00            
ATOM   3746  H   C16A   75      -9.090  59.610  -8.240  1.00  0.00            
ATOM   3747  H   C16A   75     -10.770  59.630  -7.690  1.00  0.00            
ATOM   3748  H   C16A   75     -10.560  60.740  -9.930  1.00  0.00            
ATOM   3749  H   C16A   75      -9.380  61.900  -9.260  1.00  0.00            
ATOM   3750  H   C16A   75     -11.070  61.920  -8.700  1.00  0.00            
ATOM   3751  C   C16A   76       4.240  57.940  29.640  1.00  0.00            
ATOM   3752  C   C16A   76       3.890  58.920  28.520  1.00  0.00            
ATOM   3753  C   C16A   76       3.460  58.220  27.230  1.00  0.00            
ATOM   3754  C   C16A   76       3.100  59.200  26.110  1.00  0.00            
ATOM   3755  C   C16A   76       2.660  58.500  24.820  1.00  0.00            
ATOM   3756  C   C16A   76       2.310  59.470  23.690  1.00  0.00            
ATOM   3757  C   C16A   76       1.870  58.770  22.400  1.00  0.00            
ATOM   3758  C   C16A   76       1.510  59.750  21.270  1.00  0.00            
ATOM   3759  C   C16A   76       1.060  59.050  19.980  1.00  0.00            
ATOM   3760  C   C16A   76       0.710  60.030  18.860  1.00  0.00            
ATOM   3761  C   C16A   76       0.260  59.330  17.570  1.00  0.00            
ATOM   3762  C   C16A   76      -0.090  60.300  16.450  1.00  0.00            
ATOM   3763  C   C16A   76      -0.530  59.600  15.150  1.00  0.00            
ATOM   3764  C   C16A   76      -0.880  60.580  14.030  1.00  0.00            
ATOM   3765  C   C16A   76      -1.310  59.880  12.730  1.00  0.00            
ATOM   3766  C   C16A   76      -1.670  60.860  11.620  1.00  0.00            
ATOM   3767  H   C16A   76       5.070  57.280  29.330  1.00  0.00            
ATOM   3768  H   C16A   76       3.380  57.300  29.890  1.00  0.00            
ATOM   3769  H   C16A   76       4.550  58.460  30.560  1.00  0.00            
ATOM   3770  H   C16A   76       4.760  59.570  28.320  1.00  0.00            
ATOM   3771  H   C16A   76       3.080  59.590  28.870  1.00  0.00            
ATOM   3772  H   C16A   76       2.580  57.580  27.440  1.00  0.00            
ATOM   3773  H   C16A   76       4.270  57.550  26.890  1.00  0.00            
ATOM   3774  H   C16A   76       3.980  59.840  25.890  1.00  0.00            
ATOM   3775  H   C16A   76       2.290  59.870  26.450  1.00  0.00            
ATOM   3776  H   C16A   76       1.790  57.850  25.030  1.00  0.00            
ATOM   3777  H   C16A   76       3.470  57.830  24.470  1.00  0.00            
ATOM   3778  H   C16A   76       3.180  60.120  23.470  1.00  0.00            
ATOM   3779  H   C16A   76       1.500  60.150  24.030  1.00  0.00            
ATOM   3780  H   C16A   76       0.990  58.130  22.620  1.00  0.00            
ATOM   3781  H   C16A   76       2.670  58.100  22.060  1.00  0.00            
ATOM   3782  H   C16A   76       2.380  60.390  21.060  1.00  0.00            
ATOM   3783  H   C16A   76       0.700  60.420  21.620  1.00  0.00            
ATOM   3784  H   C16A   76       1.870  58.380  19.640  1.00  0.00            
ATOM   3785  H   C16A   76       0.190  58.410  20.200  1.00  0.00            
ATOM   3786  H   C16A   76      -0.100  60.700  19.200  1.00  0.00            
ATOM   3787  H   C16A   76       1.580  60.670  18.650  1.00  0.00            
ATOM   3788  H   C16A   76       1.070  58.650  17.230  1.00  0.00            
ATOM   3789  H   C16A   76      -0.610  58.690  17.780  1.00  0.00            
ATOM   3790  H   C16A   76      -0.900  60.970  16.790  1.00  0.00            
ATOM   3791  H   C16A   76       0.780  60.950  16.230  1.00  0.00            
ATOM   3792  H   C16A   76       0.280  58.930  14.810  1.00  0.00            
ATOM   3793  H   C16A   76      -1.400  58.960  15.370  1.00  0.00            
ATOM   3794  H   C16A   76      -1.690  61.250  14.370  1.00  0.00            
ATOM   3795  H   C16A   76      -0.010  61.220  13.820  1.00  0.00            
ATOM   3796  H   C16A   76      -0.510  59.210  12.390  1.00  0.00            
ATOM   3797  H   C16A   76      -2.190  59.230  12.940  1.00  0.00            
ATOM   3798  H   C16A   76      -1.980  60.340  10.700  1.00  0.00            
ATOM   3799  H   C16A   76      -0.800  61.500  11.370  1.00  0.00            
ATOM   3800  H   C16A   76      -2.490  61.520  11.930  1.00  0.00            
ATOM   3801  C   C16A   77       7.140  52.940  50.270  1.00  0.00            
ATOM   3802  C   C16A   77       6.790  53.920  49.150  1.00  0.00            
ATOM   3803  C   C16A   77       6.360  53.220  47.860  1.00  0.00            
ATOM   3804  C   C16A   77       6.000  54.200  46.740  1.00  0.00            
ATOM   3805  C   C16A   77       5.560  53.500  45.450  1.00  0.00            
ATOM   3806  C   C16A   77       5.210  54.470  44.320  1.00  0.00            
ATOM   3807  C   C16A   77       4.770  53.770  43.030  1.00  0.00            
ATOM   3808  C   C16A   77       4.410  54.750  41.900  1.00  0.00            
ATOM   3809  C   C16A   77       3.960  54.050  40.610  1.00  0.00            
ATOM   3810  C   C16A   77       3.610  55.030  39.490  1.00  0.00            
ATOM   3811  C   C16A   77       3.160  54.330  38.200  1.00  0.00            
ATOM   3812  C   C16A   77       2.810  55.300  37.080  1.00  0.00            
ATOM   3813  C   C16A   77       2.370  54.600  35.780  1.00  0.00            
ATOM   3814  C   C16A   77       2.020  55.580  34.660  1.00  0.00            
ATOM   3815  C   C16A   77       1.590  54.880  33.360  1.00  0.00            
ATOM   3816  C   C16A   77       1.230  55.860  32.250  1.00  0.00            
ATOM   3817  H   C16A   77       7.970  52.280  49.960  1.00  0.00            
ATOM   3818  H   C16A   77       6.280  52.300  50.520  1.00  0.00            
ATOM   3819  H   C16A   77       7.450  53.460  51.190  1.00  0.00            
ATOM   3820  H   C16A   77       7.660  54.570  48.950  1.00  0.00            
ATOM   3821  H   C16A   77       5.980  54.590  49.500  1.00  0.00            
ATOM   3822  H   C16A   77       5.480  52.580  48.070  1.00  0.00            
ATOM   3823  H   C16A   77       7.170  52.550  47.520  1.00  0.00            
ATOM   3824  H   C16A   77       6.880  54.840  46.520  1.00  0.00            
ATOM   3825  H   C16A   77       5.190  54.870  47.080  1.00  0.00            
ATOM   3826  H   C16A   77       4.690  52.850  45.660  1.00  0.00            
ATOM   3827  H   C16A   77       6.370  52.830  45.100  1.00  0.00            
ATOM   3828  H   C16A   77       6.080  55.120  44.100  1.00  0.00            
ATOM   3829  H   C16A   77       4.400  55.150  44.660  1.00  0.00            
ATOM   3830  H   C16A   77       3.890  53.130  43.250  1.00  0.00            
ATOM   3831  H   C16A   77       5.570  53.100  42.690  1.00  0.00            
ATOM   3832  H   C16A   77       5.280  55.390  41.690  1.00  0.00            
ATOM   3833  H   C16A   77       3.600  55.420  42.250  1.00  0.00            
ATOM   3834  H   C16A   77       4.770  53.380  40.270  1.00  0.00            
ATOM   3835  H   C16A   77       3.090  53.410  40.830  1.00  0.00            
ATOM   3836  H   C16A   77       2.800  55.700  39.830  1.00  0.00            
ATOM   3837  H   C16A   77       4.480  55.670  39.280  1.00  0.00            
ATOM   3838  H   C16A   77       3.970  53.650  37.860  1.00  0.00            
ATOM   3839  H   C16A   77       2.290  53.690  38.410  1.00  0.00            
ATOM   3840  H   C16A   77       2.000  55.970  37.420  1.00  0.00            
ATOM   3841  H   C16A   77       3.680  55.950  36.860  1.00  0.00            
ATOM   3842  H   C16A   77       3.180  53.930  35.440  1.00  0.00            
ATOM   3843  H   C16A   77       1.500  53.960  36.000  1.00  0.00            
ATOM   3844  H   C16A   77       1.210  56.250  35.000  1.00  0.00            
ATOM   3845  H   C16A   77       2.890  56.220  34.450  1.00  0.00            
ATOM   3846  H   C16A   77       2.390  54.210  33.020  1.00  0.00            
ATOM   3847  H   C16A   77       0.710  54.230  33.570  1.00  0.00            
ATOM   3848  H   C16A   77       0.920  55.340  31.330  1.00  0.00            
ATOM   3849  H   C16A   77       2.100  56.500  32.000  1.00  0.00            
ATOM   3850  H   C16A   77       0.410  56.520  32.560  1.00  0.00            
ATOM   3851  C   C16A   78      15.720  52.540  70.900  1.00  0.00            
ATOM   3852  C   C16A   78      15.370  53.520  69.780  1.00  0.00            
ATOM   3853  C   C16A   78      14.940  52.820  68.490  1.00  0.00            
ATOM   3854  C   C16A   78      14.580  53.800  67.370  1.00  0.00            
ATOM   3855  C   C16A   78      14.140  53.100  66.080  1.00  0.00            
ATOM   3856  C   C16A   78      13.790  54.070  64.950  1.00  0.00            
ATOM   3857  C   C16A   78      13.350  53.370  63.660  1.00  0.00            
ATOM   3858  C   C16A   78      12.990  54.350  62.530  1.00  0.00            
ATOM   3859  C   C16A   78      12.540  53.650  61.240  1.00  0.00            
ATOM   3860  C   C16A   78      12.190  54.630  60.120  1.00  0.00            
ATOM   3861  C   C16A   78      11.740  53.930  58.830  1.00  0.00            
ATOM   3862  C   C16A   78      11.390  54.900  57.710  1.00  0.00            
ATOM   3863  C   C16A   78      10.950  54.200  56.410  1.00  0.00            
ATOM   3864  C   C16A   78      10.600  55.180  55.290  1.00  0.00            
ATOM   3865  C   C16A   78      10.170  54.480  53.990  1.00  0.00            
ATOM   3866  C   C16A   78       9.810  55.460  52.880  1.00  0.00            
ATOM   3867  H   C16A   78      16.550  51.880  70.590  1.00  0.00            
ATOM   3868  H   C16A   78      14.860  51.900  71.150  1.00  0.00            
ATOM   3869  H   C16A   78      16.030  53.060  71.820  1.00  0.00            
ATOM   3870  H   C16A   78      16.240  54.170  69.580  1.00  0.00            
ATOM   3871  H   C16A   78      14.560  54.190  70.130  1.00  0.00            
ATOM   3872  H   C16A   78      14.060  52.180  68.700  1.00  0.00            
ATOM   3873  H   C16A   78      15.750  52.150  68.150  1.00  0.00            
ATOM   3874  H   C16A   78      15.460  54.440  67.150  1.00  0.00            
ATOM   3875  H   C16A   78      13.770  54.470  67.710  1.00  0.00            
ATOM   3876  H   C16A   78      13.270  52.450  66.290  1.00  0.00            
ATOM   3877  H   C16A   78      14.950  52.430  65.730  1.00  0.00            
ATOM   3878  H   C16A   78      14.660  54.720  64.730  1.00  0.00            
ATOM   3879  H   C16A   78      12.980  54.750  65.290  1.00  0.00            
ATOM   3880  H   C16A   78      12.470  52.730  63.880  1.00  0.00            
ATOM   3881  H   C16A   78      14.150  52.700  63.320  1.00  0.00            
ATOM   3882  H   C16A   78      13.860  54.990  62.320  1.00  0.00            
ATOM   3883  H   C16A   78      12.180  55.020  62.880  1.00  0.00            
ATOM   3884  H   C16A   78      13.350  52.980  60.900  1.00  0.00            
ATOM   3885  H   C16A   78      11.670  53.010  61.460  1.00  0.00            
ATOM   3886  H   C16A   78      11.380  55.300  60.460  1.00  0.00            
ATOM   3887  H   C16A   78      13.060  55.270  59.910  1.00  0.00            
ATOM   3888  H   C16A   78      12.550  53.250  58.490  1.00  0.00            
ATOM   3889  H   C16A   78      10.870  53.290  59.040  1.00  0.00            
ATOM   3890  H   C16A   78      10.580  55.570  58.050  1.00  0.00            
ATOM   3891  H   C16A   78      12.260  55.550  57.490  1.00  0.00            
ATOM   3892  H   C16A   78      11.760  53.530  56.070  1.00  0.00            
ATOM   3893  H   C16A   78      10.080  53.560  56.630  1.00  0.00            
ATOM   3894  H   C16A   78       9.790  55.850  55.630  1.00  0.00            
ATOM   3895  H   C16A   78      11.470  55.820  55.080  1.00  0.00            
ATOM   3896  H   C16A   78      10.970  53.810  53.650  1.00  0.00            
ATOM   3897  H   C16A   78       9.290  53.830  54.200  1.00  0.00            
ATOM   3898  H   C16A   78       9.500  54.940  51.960  1.00  0.00            
ATOM   3899  H   C16A   78      10.680  56.100  52.630  1.00  0.00            
ATOM   3900  H   C16A   78       8.990  56.120  53.190  1.00  0.00            
ATOM   3901  C   C16A   79       8.550  57.540  50.270  1.00  0.00            
ATOM   3902  C   C16A   79       8.200  58.520  49.150  1.00  0.00            
ATOM   3903  C   C16A   79       7.770  57.820  47.860  1.00  0.00            
ATOM   3904  C   C16A   79       7.410  58.800  46.740  1.00  0.00            
ATOM   3905  C   C16A   79       6.970  58.100  45.450  1.00  0.00            
ATOM   3906  C   C16A   79       6.620  59.070  44.320  1.00  0.00            
ATOM   3907  C   C16A   79       6.180  58.370  43.030  1.00  0.00            
ATOM   3908  C   C16A   79       5.820  59.350  41.900  1.00  0.00            
ATOM   3909  C   C16A   79       5.370  58.650  40.610  1.00  0.00            
ATOM   3910  C   C16A   79       5.020  59.630  39.490  1.00  0.00            
ATOM   3911  C   C16A   79       4.570  58.930  38.200  1.00  0.00            
ATOM   3912  C   C16A   79       4.220  59.900  37.080  1.00  0.00            
ATOM   3913  C   C16A   79       3.780  59.200  35.780  1.00  0.00            
ATOM   3914  C   C16A   79       3.430  60.180  34.660  1.00  0.00            
ATOM   3915  C   C16A   79       3.000  59.480  33.360  1.00  0.00            
ATOM   3916  C   C16A   79       2.640  60.460  32.250  1.00  0.00            
ATOM   3917  H   C16A   79       9.380  56.880  49.960  1.00  0.00            
ATOM   3918  H   C16A   79       7.690  56.900  50.520  1.00  0.00            
ATOM   3919  H   C16A   79       8.860  58.060  51.190  1.00  0.00            
ATOM   3920  H   C16A   79       9.070  59.170  48.950  1.00  0.00            
ATOM   3921  H   C16A   79       7.390  59.190  49.500  1.00  0.00            
ATOM   3922  H   C16A   79       6.890  57.180  48.070  1.00  0.00            
ATOM   3923  H   C16A   79       8.580  57.150  47.520  1.00  0.00            
ATOM   3924  H   C16A   79       8.290  59.440  46.520  1.00  0.00            
ATOM   3925  H   C16A   79       6.600  59.470  47.080  1.00  0.00            
ATOM   3926  H   C16A   79       6.100  57.450  45.660  1.00  0.00            
ATOM   3927  H   C16A   79       7.780  57.430  45.100  1.00  0.00            
ATOM   3928  H   C16A   79       7.490  59.720  44.100  1.00  0.00            
ATOM   3929  H   C16A   79       5.810  59.750  44.660  1.00  0.00            
ATOM   3930  H   C16A   79       5.300  57.730  43.250  1.00  0.00            
ATOM   3931  H   C16A   79       6.980  57.700  42.690  1.00  0.00            
ATOM   3932  H   C16A   79       6.690  59.990  41.690  1.00  0.00            
ATOM   3933  H   C16A   79       5.010  60.020  42.250  1.00  0.00            
ATOM   3934  H   C16A   79       6.180  57.980  40.270  1.00  0.00            
ATOM   3935  H   C16A   79       4.500  58.010  40.830  1.00  0.00            
ATOM   3936  H   C16A   79       4.210  60.300  39.830  1.00  0.00            
ATOM   3937  H   C16A   79       5.890  60.270  39.280  1.00  0.00            
ATOM   3938  H   C16A   79       5.380  58.250  37.860  1.00  0.00            
ATOM   3939  H   C16A   79       3.700  58.290  38.410  1.00  0.00            
ATOM   3940  H   C16A   79       3.410  60.570  37.420  1.00  0.00            
ATOM   3941  H   C16A   79       5.090  60.550  36.860  1.00  0.00            
ATOM   3942  H   C16A   79       4.590  58.530  35.440  1.00  0.00            
ATOM   3943  H   C16A   79       2.910  58.560  36.000  1.00  0.00            
ATOM   3944  H   C16A   79       2.620  60.850  35.000  1.00  0.00            
ATOM   3945  H   C16A   79       4.300  60.820  34.450  1.00  0.00            
ATOM   3946  H   C16A   79       3.800  58.810  33.020  1.00  0.00            
ATOM   3947  H   C16A   79       2.120  58.830  33.570  1.00  0.00            
ATOM   3948  H   C16A   79       2.330  59.940  31.330  1.00  0.00            
ATOM   3949  H   C16A   79       3.510  61.100  32.000  1.00  0.00            
ATOM   3950  H   C16A   79       1.820  61.120  32.560  1.00  0.00            
ATOM   3951  C   C16A   80      17.130  57.140  70.900  1.00  0.00            
ATOM   3952  C   C16A   80      16.780  58.120  69.780  1.00  0.00            
ATOM   3953  C   C16A   80      16.350  57.420  68.490  1.00  0.00            
ATOM   3954  C   C16A   80      15.990  58.400  67.370  1.00  0.00            
ATOM   3955  C   C16A   80      15.550  57.700  66.080  1.00  0.00            
ATOM   3956  C   C16A   80      15.200  58.670  64.950  1.00  0.00            
ATOM   3957  C   C16A   80      14.760  57.970  63.660  1.00  0.00            
ATOM   3958  C   C16A   80      14.400  58.950  62.530  1.00  0.00            
ATOM   3959  C   C16A   80      13.950  58.250  61.240  1.00  0.00            
ATOM   3960  C   C16A   80      13.600  59.230  60.120  1.00  0.00            
ATOM   3961  C   C16A   80      13.150  58.530  58.830  1.00  0.00            
ATOM   3962  C   C16A   80      12.800  59.500  57.710  1.00  0.00            
ATOM   3963  C   C16A   80      12.360  58.800  56.410  1.00  0.00            
ATOM   3964  C   C16A   80      12.010  59.780  55.290  1.00  0.00            
ATOM   3965  C   C16A   80      11.580  59.080  53.990  1.00  0.00            
ATOM   3966  C   C16A   80      11.220  60.060  52.880  1.00  0.00            
ATOM   3967  H   C16A   80      17.960  56.480  70.590  1.00  0.00            
ATOM   3968  H   C16A   80      16.270  56.500  71.150  1.00  0.00            
ATOM   3969  H   C16A   80      17.440  57.660  71.820  1.00  0.00            
ATOM   3970  H   C16A   80      17.650  58.770  69.580  1.00  0.00            
ATOM   3971  H   C16A   80      15.970  58.790  70.130  1.00  0.00            
ATOM   3972  H   C16A   80      15.470  56.780  68.700  1.00  0.00            
ATOM   3973  H   C16A   80      17.160  56.750  68.150  1.00  0.00            
ATOM   3974  H   C16A   80      16.870  59.040  67.150  1.00  0.00            
ATOM   3975  H   C16A   80      15.180  59.070  67.710  1.00  0.00            
ATOM   3976  H   C16A   80      14.680  57.050  66.290  1.00  0.00            
ATOM   3977  H   C16A   80      16.360  57.030  65.730  1.00  0.00            
ATOM   3978  H   C16A   80      16.070  59.320  64.730  1.00  0.00            
ATOM   3979  H   C16A   80      14.390  59.350  65.290  1.00  0.00            
ATOM   3980  H   C16A   80      13.880  57.330  63.880  1.00  0.00            
ATOM   3981  H   C16A   80      15.560  57.300  63.320  1.00  0.00            
ATOM   3982  H   C16A   80      15.270  59.590  62.320  1.00  0.00            
ATOM   3983  H   C16A   80      13.590  59.620  62.880  1.00  0.00            
ATOM   3984  H   C16A   80      14.760  57.580  60.900  1.00  0.00            
ATOM   3985  H   C16A   80      13.080  57.610  61.460  1.00  0.00            
ATOM   3986  H   C16A   80      12.790  59.900  60.460  1.00  0.00            
ATOM   3987  H   C16A   80      14.470  59.870  59.910  1.00  0.00            
ATOM   3988  H   C16A   80      13.960  57.850  58.490  1.00  0.00            
ATOM   3989  H   C16A   80      12.280  57.890  59.040  1.00  0.00            
ATOM   3990  H   C16A   80      11.990  60.170  58.050  1.00  0.00            
ATOM   3991  H   C16A   80      13.670  60.150  57.490  1.00  0.00            
ATOM   3992  H   C16A   80      13.170  58.130  56.070  1.00  0.00            
ATOM   3993  H   C16A   80      11.490  58.160  56.630  1.00  0.00            
ATOM   3994  H   C16A   80      11.200  60.450  55.630  1.00  0.00            
ATOM   3995  H   C16A   80      12.880  60.420  55.080  1.00  0.00            
ATOM   3996  H   C16A   80      12.380  58.410  53.650  1.00  0.00            
ATOM   3997  H   C16A   80      10.700  58.430  54.200  1.00  0.00            
ATOM   3998  H   C16A   80      10.910  59.540  51.960  1.00  0.00            
ATOM   3999  H   C16A   80      12.090  60.700  52.630  1.00  0.00            
ATOM   4000  H   C16A   80      10.400  60.720  53.190  1.00  0.00            
ATOM   4001  C   C16A   81      20.030  52.140  91.530  1.00  0.00            
ATOM   4002  C   C16A   81      19.680  53.120  90.410  1.00  0.00            
ATOM   4003  C   C16A   81      19.250  52.420  89.120  1.00  0.00            
ATOM   4004  C   C16A   81      18.890  53.400  88.000  1.00  0.00            
ATOM   4005  C   C16A   81      18.450  52.700  86.710  1.00  0.00            
ATOM   4006  C   C16A   81      18.100  53.670  85.580  1.00  0.00            
ATOM   4007  C   C16A   81      17.660  52.970  84.290  1.00  0.00            
ATOM   4008  C   C16A   81      17.300  53.950  83.160  1.00  0.00            
ATOM   4009  C   C16A   81      16.850  53.250  81.870  1.00  0.00            
ATOM   4010  C   C16A   81      16.500  54.230  80.750  1.00  0.00            
ATOM   4011  C   C16A   81      16.050  53.530  79.460  1.00  0.00            
ATOM   4012  C   C16A   81      15.700  54.500  78.340  1.00  0.00            
ATOM   4013  C   C16A   81      15.260  53.800  77.040  1.00  0.00            
ATOM   4014  C   C16A   81      14.910  54.780  75.920  1.00  0.00            
ATOM   4015  C   C16A   81      14.480  54.080  74.620  1.00  0.00            
ATOM   4016  C   C16A   81      14.120  55.060  73.510  1.00  0.00            
ATOM   4017  H   C16A   81      20.860  51.480  91.220  1.00  0.00            
ATOM   4018  H   C16A   81      19.170  51.500  91.780  1.00  0.00            
ATOM   4019  H   C16A   81      20.340  52.660  92.450  1.00  0.00            
ATOM   4020  H   C16A   81      20.550  53.770  90.210  1.00  0.00            
ATOM   4021  H   C16A   81      18.870  53.790  90.760  1.00  0.00            
ATOM   4022  H   C16A   81      18.370  51.780  89.330  1.00  0.00            
ATOM   4023  H   C16A   81      20.060  51.750  88.780  1.00  0.00            
ATOM   4024  H   C16A   81      19.770  54.040  87.780  1.00  0.00            
ATOM   4025  H   C16A   81      18.080  54.070  88.340  1.00  0.00            
ATOM   4026  H   C16A   81      17.580  52.050  86.920  1.00  0.00            
ATOM   4027  H   C16A   81      19.260  52.030  86.360  1.00  0.00            
ATOM   4028  H   C16A   81      18.970  54.320  85.360  1.00  0.00            
ATOM   4029  H   C16A   81      17.290  54.350  85.920  1.00  0.00            
ATOM   4030  H   C16A   81      16.780  52.330  84.510  1.00  0.00            
ATOM   4031  H   C16A   81      18.460  52.300  83.950  1.00  0.00            
ATOM   4032  H   C16A   81      18.170  54.590  82.950  1.00  0.00            
ATOM   4033  H   C16A   81      16.490  54.620  83.510  1.00  0.00            
ATOM   4034  H   C16A   81      17.660  52.580  81.530  1.00  0.00            
ATOM   4035  H   C16A   81      15.980  52.610  82.090  1.00  0.00            
ATOM   4036  H   C16A   81      15.690  54.900  81.090  1.00  0.00            
ATOM   4037  H   C16A   81      17.370  54.870  80.540  1.00  0.00            
ATOM   4038  H   C16A   81      16.860  52.850  79.120  1.00  0.00            
ATOM   4039  H   C16A   81      15.180  52.890  79.670  1.00  0.00            
ATOM   4040  H   C16A   81      14.890  55.170  78.680  1.00  0.00            
ATOM   4041  H   C16A   81      16.570  55.150  78.120  1.00  0.00            
ATOM   4042  H   C16A   81      16.070  53.130  76.700  1.00  0.00            
ATOM   4043  H   C16A   81      14.390  53.160  77.260  1.00  0.00            
ATOM   4044  H   C16A   81      14.100  55.450  76.260  1.00  0.00            
ATOM   4045  H   C16A   81      15.780  55.420  75.710  1.00  0.00            
ATOM   4046  H   C16A   81      15.280  53.410  74.280  1.00  0.00            
ATOM   4047  H   C16A   81      13.600  53.430  74.830  1.00  0.00            
ATOM   4048  H   C16A   81      13.810  54.540  72.590  1.00  0.00            
ATOM   4049  H   C16A   81      14.990  55.700  73.260  1.00  0.00            
ATOM   4050  H   C16A   81      13.300  55.720  73.820  1.00  0.00            
ATOM   4051  C   C16A   82      28.610  51.740 112.160  1.00  0.00            
ATOM   4052  C   C16A   82      28.260  52.720 111.040  1.00  0.00            
ATOM   4053  C   C16A   82      27.830  52.020 109.750  1.00  0.00            
ATOM   4054  C   C16A   82      27.470  53.000 108.630  1.00  0.00            
ATOM   4055  C   C16A   82      27.030  52.300 107.340  1.00  0.00            
ATOM   4056  C   C16A   82      26.680  53.270 106.210  1.00  0.00            
ATOM   4057  C   C16A   82      26.240  52.570 104.920  1.00  0.00            
ATOM   4058  C   C16A   82      25.880  53.550 103.790  1.00  0.00            
ATOM   4059  C   C16A   82      25.430  52.850 102.500  1.00  0.00            
ATOM   4060  C   C16A   82      25.080  53.830 101.380  1.00  0.00            
ATOM   4061  C   C16A   82      24.630  53.130 100.090  1.00  0.00            
ATOM   4062  C   C16A   82      24.280  54.100  98.970  1.00  0.00            
ATOM   4063  C   C16A   82      23.840  53.400  97.670  1.00  0.00            
ATOM   4064  C   C16A   82      23.490  54.380  96.550  1.00  0.00            
ATOM   4065  C   C16A   82      23.060  53.680  95.250  1.00  0.00            
ATOM   4066  C   C16A   82      22.700  54.660  94.140  1.00  0.00            
ATOM   4067  H   C16A   82      29.440  51.080 111.850  1.00  0.00            
ATOM   4068  H   C16A   82      27.750  51.100 112.410  1.00  0.00            
ATOM   4069  H   C16A   82      28.920  52.260 113.080  1.00  0.00            
ATOM   4070  H   C16A   82      29.130  53.370 110.840  1.00  0.00            
ATOM   4071  H   C16A   82      27.450  53.390 111.390  1.00  0.00            
ATOM   4072  H   C16A   82      26.950  51.380 109.960  1.00  0.00            
ATOM   4073  H   C16A   82      28.640  51.350 109.410  1.00  0.00            
ATOM   4074  H   C16A   82      28.350  53.640 108.410  1.00  0.00            
ATOM   4075  H   C16A   82      26.660  53.670 108.970  1.00  0.00            
ATOM   4076  H   C16A   82      26.160  51.650 107.550  1.00  0.00            
ATOM   4077  H   C16A   82      27.840  51.630 106.990  1.00  0.00            
ATOM   4078  H   C16A   82      27.550  53.920 105.990  1.00  0.00            
ATOM   4079  H   C16A   82      25.870  53.950 106.550  1.00  0.00            
ATOM   4080  H   C16A   82      25.360  51.930 105.140  1.00  0.00            
ATOM   4081  H   C16A   82      27.040  51.900 104.580  1.00  0.00            
ATOM   4082  H   C16A   82      26.750  54.190 103.580  1.00  0.00            
ATOM   4083  H   C16A   82      25.070  54.220 104.140  1.00  0.00            
ATOM   4084  H   C16A   82      26.240  52.180 102.160  1.00  0.00            
ATOM   4085  H   C16A   82      24.560  52.210 102.720  1.00  0.00            
ATOM   4086  H   C16A   82      24.270  54.500 101.720  1.00  0.00            
ATOM   4087  H   C16A   82      25.950  54.470 101.170  1.00  0.00            
ATOM   4088  H   C16A   82      25.440  52.450  99.750  1.00  0.00            
ATOM   4089  H   C16A   82      23.760  52.490 100.300  1.00  0.00            
ATOM   4090  H   C16A   82      23.470  54.770  99.310  1.00  0.00            
ATOM   4091  H   C16A   82      25.150  54.750  98.750  1.00  0.00            
ATOM   4092  H   C16A   82      24.650  52.730  97.330  1.00  0.00            
ATOM   4093  H   C16A   82      22.970  52.760  97.890  1.00  0.00            
ATOM   4094  H   C16A   82      22.680  55.050  96.890  1.00  0.00            
ATOM   4095  H   C16A   82      24.360  55.020  96.340  1.00  0.00            
ATOM   4096  H   C16A   82      23.860  53.010  94.910  1.00  0.00            
ATOM   4097  H   C16A   82      22.180  53.030  95.460  1.00  0.00            
ATOM   4098  H   C16A   82      22.390  54.140  93.220  1.00  0.00            
ATOM   4099  H   C16A   82      23.570  55.300  93.890  1.00  0.00            
ATOM   4100  H   C16A   82      21.880  55.320  94.450  1.00  0.00            
ATOM   4101  C   C16A   83      21.440  56.740  91.530  1.00  0.00            
ATOM   4102  C   C16A   83      21.090  57.720  90.410  1.00  0.00            
ATOM   4103  C   C16A   83      20.660  57.020  89.120  1.00  0.00            
ATOM   4104  C   C16A   83      20.300  58.000  88.000  1.00  0.00            
ATOM   4105  C   C16A   83      19.860  57.300  86.710  1.00  0.00            
ATOM   4106  C   C16A   83      19.510  58.270  85.580  1.00  0.00            
ATOM   4107  C   C16A   83      19.070  57.570  84.290  1.00  0.00            
ATOM   4108  C   C16A   83      18.710  58.550  83.160  1.00  0.00            
ATOM   4109  C   C16A   83      18.260  57.850  81.870  1.00  0.00            
ATOM   4110  C   C16A   83      17.910  58.830  80.750  1.00  0.00            
ATOM   4111  C   C16A   83      17.460  58.130  79.460  1.00  0.00            
ATOM   4112  C   C16A   83      17.110  59.100  78.340  1.00  0.00            
ATOM   4113  C   C16A   83      16.670  58.400  77.040  1.00  0.00            
ATOM   4114  C   C16A   83      16.320  59.380  75.920  1.00  0.00            
ATOM   4115  C   C16A   83      15.890  58.680  74.620  1.00  0.00            
ATOM   4116  C   C16A   83      15.530  59.660  73.510  1.00  0.00            
ATOM   4117  H   C16A   83      22.270  56.080  91.220  1.00  0.00            
ATOM   4118  H   C16A   83      20.580  56.100  91.780  1.00  0.00            
ATOM   4119  H   C16A   83      21.750  57.260  92.450  1.00  0.00            
ATOM   4120  H   C16A   83      21.960  58.370  90.210  1.00  0.00            
ATOM   4121  H   C16A   83      20.280  58.390  90.760  1.00  0.00            
ATOM   4122  H   C16A   83      19.780  56.380  89.330  1.00  0.00            
ATOM   4123  H   C16A   83      21.470  56.350  88.780  1.00  0.00            
ATOM   4124  H   C16A   83      21.180  58.640  87.780  1.00  0.00            
ATOM   4125  H   C16A   83      19.490  58.670  88.340  1.00  0.00            
ATOM   4126  H   C16A   83      18.990  56.650  86.920  1.00  0.00            
ATOM   4127  H   C16A   83      20.670  56.630  86.360  1.00  0.00            
ATOM   4128  H   C16A   83      20.380  58.920  85.360  1.00  0.00            
ATOM   4129  H   C16A   83      18.700  58.950  85.920  1.00  0.00            
ATOM   4130  H   C16A   83      18.190  56.930  84.510  1.00  0.00            
ATOM   4131  H   C16A   83      19.870  56.900  83.950  1.00  0.00            
ATOM   4132  H   C16A   83      19.580  59.190  82.950  1.00  0.00            
ATOM   4133  H   C16A   83      17.900  59.220  83.510  1.00  0.00            
ATOM   4134  H   C16A   83      19.070  57.180  81.530  1.00  0.00            
ATOM   4135  H   C16A   83      17.390  57.210  82.090  1.00  0.00            
ATOM   4136  H   C16A   83      17.100  59.500  81.090  1.00  0.00            
ATOM   4137  H   C16A   83      18.780  59.470  80.540  1.00  0.00            
ATOM   4138  H   C16A   83      18.270  57.450  79.120  1.00  0.00            
ATOM   4139  H   C16A   83      16.590  57.490  79.670  1.00  0.00            
ATOM   4140  H   C16A   83      16.300  59.770  78.680  1.00  0.00            
ATOM   4141  H   C16A   83      17.980  59.750  78.120  1.00  0.00            
ATOM   4142  H   C16A   83      17.480  57.730  76.700  1.00  0.00            
ATOM   4143  H   C16A   83      15.800  57.760  77.260  1.00  0.00            
ATOM   4144  H   C16A   83      15.510  60.050  76.260  1.00  0.00            
ATOM   4145  H   C16A   83      17.190  60.020  75.710  1.00  0.00            
ATOM   4146  H   C16A   83      16.690  58.010  74.280  1.00  0.00            
ATOM   4147  H   C16A   83      15.010  58.030  74.830  1.00  0.00            
ATOM   4148  H   C16A   83      15.220  59.140  72.590  1.00  0.00            
ATOM   4149  H   C16A   83      16.400  60.300  73.260  1.00  0.00            
ATOM   4150  H   C16A   83      14.710  60.320  73.820  1.00  0.00            
ATOM   4151  C   C16A   84      30.020  56.340 112.160  1.00  0.00            
ATOM   4152  C   C16A   84      29.670  57.320 111.040  1.00  0.00            
ATOM   4153  C   C16A   84      29.240  56.620 109.750  1.00  0.00            
ATOM   4154  C   C16A   84      28.880  57.600 108.630  1.00  0.00            
ATOM   4155  C   C16A   84      28.440  56.900 107.340  1.00  0.00            
ATOM   4156  C   C16A   84      28.090  57.870 106.210  1.00  0.00            
ATOM   4157  C   C16A   84      27.650  57.170 104.920  1.00  0.00            
ATOM   4158  C   C16A   84      27.290  58.150 103.790  1.00  0.00            
ATOM   4159  C   C16A   84      26.840  57.450 102.500  1.00  0.00            
ATOM   4160  C   C16A   84      26.490  58.430 101.380  1.00  0.00            
ATOM   4161  C   C16A   84      26.040  57.730 100.090  1.00  0.00            
ATOM   4162  C   C16A   84      25.690  58.700  98.970  1.00  0.00            
ATOM   4163  C   C16A   84      25.250  58.000  97.670  1.00  0.00            
ATOM   4164  C   C16A   84      24.900  58.980  96.550  1.00  0.00            
ATOM   4165  C   C16A   84      24.470  58.280  95.250  1.00  0.00            
ATOM   4166  C   C16A   84      24.110  59.260  94.140  1.00  0.00            
ATOM   4167  H   C16A   84      30.850  55.680 111.850  1.00  0.00            
ATOM   4168  H   C16A   84      29.160  55.700 112.410  1.00  0.00            
ATOM   4169  H   C16A   84      30.330  56.860 113.080  1.00  0.00            
ATOM   4170  H   C16A   84      30.540  57.970 110.840  1.00  0.00            
ATOM   4171  H   C16A   84      28.860  57.990 111.390  1.00  0.00            
ATOM   4172  H   C16A   84      28.360  55.980 109.960  1.00  0.00            
ATOM   4173  H   C16A   84      30.050  55.950 109.410  1.00  0.00            
ATOM   4174  H   C16A   84      29.760  58.240 108.410  1.00  0.00            
ATOM   4175  H   C16A   84      28.070  58.270 108.970  1.00  0.00            
ATOM   4176  H   C16A   84      27.570  56.250 107.550  1.00  0.00            
ATOM   4177  H   C16A   84      29.250  56.230 106.990  1.00  0.00            
ATOM   4178  H   C16A   84      28.960  58.520 105.990  1.00  0.00            
ATOM   4179  H   C16A   84      27.280  58.550 106.550  1.00  0.00            
ATOM   4180  H   C16A   84      26.770  56.530 105.140  1.00  0.00            
ATOM   4181  H   C16A   84      28.450  56.500 104.580  1.00  0.00            
ATOM   4182  H   C16A   84      28.160  58.790 103.580  1.00  0.00            
ATOM   4183  H   C16A   84      26.480  58.820 104.140  1.00  0.00            
ATOM   4184  H   C16A   84      27.650  56.780 102.160  1.00  0.00            
ATOM   4185  H   C16A   84      25.970  56.810 102.720  1.00  0.00            
ATOM   4186  H   C16A   84      25.680  59.100 101.720  1.00  0.00            
ATOM   4187  H   C16A   84      27.360  59.070 101.170  1.00  0.00            
ATOM   4188  H   C16A   84      26.850  57.050  99.750  1.00  0.00            
ATOM   4189  H   C16A   84      25.170  57.090 100.300  1.00  0.00            
ATOM   4190  H   C16A   84      24.880  59.370  99.310  1.00  0.00            
ATOM   4191  H   C16A   84      26.560  59.350  98.750  1.00  0.00            
ATOM   4192  H   C16A   84      26.060  57.330  97.330  1.00  0.00            
ATOM   4193  H   C16A   84      24.380  57.360  97.890  1.00  0.00            
ATOM   4194  H   C16A   84      24.090  59.650  96.890  1.00  0.00            
ATOM   4195  H   C16A   84      25.770  59.620  96.340  1.00  0.00            
ATOM   4196  H   C16A   84      25.270  57.610  94.910  1.00  0.00            
ATOM   4197  H   C16A   84      23.590  57.630  95.460  1.00  0.00            
ATOM   4198  H   C16A   84      23.800  58.740  93.220  1.00  0.00            
ATOM   4199  H   C16A   84      24.980  59.900  93.890  1.00  0.00            
ATOM   4200  H   C16A   84      23.290  59.920  94.450  1.00  0.00            
ATOM   4201  C   C16A   85      -7.200  62.940   9.010  1.00  0.00            
ATOM   4202  C   C16A   85      -7.550  63.920   7.890  1.00  0.00            
ATOM   4203  C   C16A   85      -7.980  63.220   6.600  1.00  0.00            
ATOM   4204  C   C16A   85      -8.340  64.200   5.480  1.00  0.00            
ATOM   4205  C   C16A   85      -8.780  63.500   4.190  1.00  0.00            
ATOM   4206  C   C16A   85      -9.130  64.470   3.060  1.00  0.00            
ATOM   4207  C   C16A   85      -9.570  63.770   1.770  1.00  0.00            
ATOM   4208  C   C16A   85      -9.930  64.750   0.640  1.00  0.00            
ATOM   4209  C   C16A   85     -10.380  64.050  -0.650  1.00  0.00            
ATOM   4210  C   C16A   85     -10.730  65.030  -1.770  1.00  0.00            
ATOM   4211  C   C16A   85     -11.180  64.330  -3.060  1.00  0.00            
ATOM   4212  C   C16A   85     -11.530  65.300  -4.180  1.00  0.00            
ATOM   4213  C   C16A   85     -11.970  64.600  -5.480  1.00  0.00            
ATOM   4214  C   C16A   85     -12.320  65.580  -6.600  1.00  0.00            
ATOM   4215  C   C16A   85     -12.750  64.880  -7.900  1.00  0.00            
ATOM   4216  C   C16A   85     -13.110  65.860  -9.010  1.00  0.00            
ATOM   4217  H   C16A   85      -6.370  62.280   8.700  1.00  0.00            
ATOM   4218  H   C16A   85      -8.060  62.300   9.260  1.00  0.00            
ATOM   4219  H   C16A   85      -6.890  63.460   9.930  1.00  0.00            
ATOM   4220  H   C16A   85      -6.680  64.570   7.690  1.00  0.00            
ATOM   4221  H   C16A   85      -8.360  64.590   8.240  1.00  0.00            
ATOM   4222  H   C16A   85      -8.860  62.580   6.810  1.00  0.00            
ATOM   4223  H   C16A   85      -7.170  62.550   6.260  1.00  0.00            
ATOM   4224  H   C16A   85      -7.460  64.840   5.260  1.00  0.00            
ATOM   4225  H   C16A   85      -9.150  64.870   5.820  1.00  0.00            
ATOM   4226  H   C16A   85      -9.650  62.850   4.400  1.00  0.00            
ATOM   4227  H   C16A   85      -7.970  62.830   3.840  1.00  0.00            
ATOM   4228  H   C16A   85      -8.260  65.120   2.840  1.00  0.00            
ATOM   4229  H   C16A   85      -9.940  65.150   3.400  1.00  0.00            
ATOM   4230  H   C16A   85     -10.450  63.130   1.990  1.00  0.00            
ATOM   4231  H   C16A   85      -8.770  63.100   1.430  1.00  0.00            
ATOM   4232  H   C16A   85      -9.060  65.390   0.430  1.00  0.00            
ATOM   4233  H   C16A   85     -10.740  65.420   0.990  1.00  0.00            
ATOM   4234  H   C16A   85      -9.570  63.380  -0.990  1.00  0.00            
ATOM   4235  H   C16A   85     -11.250  63.410  -0.430  1.00  0.00            
ATOM   4236  H   C16A   85     -11.540  65.700  -1.430  1.00  0.00            
ATOM   4237  H   C16A   85      -9.860  65.670  -1.980  1.00  0.00            
ATOM   4238  H   C16A   85     -10.370  63.650  -3.400  1.00  0.00            
ATOM   4239  H   C16A   85     -12.050  63.690  -2.850  1.00  0.00            
ATOM   4240  H   C16A   85     -12.340  65.970  -3.840  1.00  0.00            
ATOM   4241  H   C16A   85     -10.660  65.950  -4.400  1.00  0.00            
ATOM   4242  H   C16A   85     -11.160  63.930  -5.820  1.00  0.00            
ATOM   4243  H   C16A   85     -12.840  63.960  -5.260  1.00  0.00            
ATOM   4244  H   C16A   85     -13.130  66.250  -6.260  1.00  0.00            
ATOM   4245  H   C16A   85     -11.450  66.220  -6.810  1.00  0.00            
ATOM   4246  H   C16A   85     -11.950  64.210  -8.240  1.00  0.00            
ATOM   4247  H   C16A   85     -13.630  64.230  -7.690  1.00  0.00            
ATOM   4248  H   C16A   85     -13.420  65.340  -9.930  1.00  0.00            
ATOM   4249  H   C16A   85     -12.240  66.500  -9.260  1.00  0.00            
ATOM   4250  H   C16A   85     -13.930  66.520  -8.700  1.00  0.00            
ATOM   4251  C   C16A   86       1.380  62.540  29.640  1.00  0.00            
ATOM   4252  C   C16A   86       1.030  63.520  28.520  1.00  0.00            
ATOM   4253  C   C16A   86       0.600  62.820  27.230  1.00  0.00            
ATOM   4254  C   C16A   86       0.240  63.800  26.110  1.00  0.00            
ATOM   4255  C   C16A   86      -0.200  63.100  24.820  1.00  0.00            
ATOM   4256  C   C16A   86      -0.550  64.070  23.690  1.00  0.00            
ATOM   4257  C   C16A   86      -0.990  63.370  22.400  1.00  0.00            
ATOM   4258  C   C16A   86      -1.350  64.350  21.270  1.00  0.00            
ATOM   4259  C   C16A   86      -1.800  63.650  19.980  1.00  0.00            
ATOM   4260  C   C16A   86      -2.150  64.630  18.860  1.00  0.00            
ATOM   4261  C   C16A   86      -2.600  63.930  17.570  1.00  0.00            
ATOM   4262  C   C16A   86      -2.950  64.900  16.450  1.00  0.00            
ATOM   4263  C   C16A   86      -3.390  64.200  15.150  1.00  0.00            
ATOM   4264  C   C16A   86      -3.740  65.180  14.030  1.00  0.00            
ATOM   4265  C   C16A   86      -4.170  64.480  12.730  1.00  0.00            
ATOM   4266  C   C16A   86      -4.530  65.460  11.620  1.00  0.00            
ATOM   4267  H   C16A   86       2.210  61.880  29.330  1.00  0.00            
ATOM   4268  H   C16A   86       0.520  61.900  29.890  1.00  0.00            
ATOM   4269  H   C16A   86       1.690  63.060  30.560  1.00  0.00            
ATOM   4270  H   C16A   86       1.900  64.170  28.320  1.00  0.00            
ATOM   4271  H   C16A   86       0.220  64.190  28.870  1.00  0.00            
ATOM   4272  H   C16A   86      -0.280  62.180  27.440  1.00  0.00            
ATOM   4273  H   C16A   86       1.410  62.150  26.890  1.00  0.00            
ATOM   4274  H   C16A   86       1.120  64.440  25.890  1.00  0.00            
ATOM   4275  H   C16A   86      -0.570  64.470  26.450  1.00  0.00            
ATOM   4276  H   C16A   86      -1.070  62.450  25.030  1.00  0.00            
ATOM   4277  H   C16A   86       0.610  62.430  24.470  1.00  0.00            
ATOM   4278  H   C16A   86       0.320  64.720  23.470  1.00  0.00            
ATOM   4279  H   C16A   86      -1.360  64.750  24.030  1.00  0.00            
ATOM   4280  H   C16A   86      -1.870  62.730  22.620  1.00  0.00            
ATOM   4281  H   C16A   86      -0.190  62.700  22.060  1.00  0.00            
ATOM   4282  H   C16A   86      -0.480  64.990  21.060  1.00  0.00            
ATOM   4283  H   C16A   86      -2.160  65.020  21.620  1.00  0.00            
ATOM   4284  H   C16A   86      -0.990  62.980  19.640  1.00  0.00            
ATOM   4285  H   C16A   86      -2.670  63.010  20.200  1.00  0.00            
ATOM   4286  H   C16A   86      -2.960  65.300  19.200  1.00  0.00            
ATOM   4287  H   C16A   86      -1.280  65.270  18.650  1.00  0.00            
ATOM   4288  H   C16A   86      -1.790  63.250  17.230  1.00  0.00            
ATOM   4289  H   C16A   86      -3.470  63.290  17.780  1.00  0.00            
ATOM   4290  H   C16A   86      -3.760  65.570  16.790  1.00  0.00            
ATOM   4291  H   C16A   86      -2.080  65.550  16.230  1.00  0.00            
ATOM   4292  H   C16A   86      -2.580  63.530  14.810  1.00  0.00            
ATOM   4293  H   C16A   86      -4.260  63.560  15.370  1.00  0.00            
ATOM   4294  H   C16A   86      -4.550  65.850  14.370  1.00  0.00            
ATOM   4295  H   C16A   86      -2.870  65.820  13.820  1.00  0.00            
ATOM   4296  H   C16A   86      -3.370  63.810  12.390  1.00  0.00            
ATOM   4297  H   C16A   86      -5.050  63.830  12.940  1.00  0.00            
ATOM   4298  H   C16A   86      -4.840  64.940  10.700  1.00  0.00            
ATOM   4299  H   C16A   86      -3.660  66.100  11.370  1.00  0.00            
ATOM   4300  H   C16A   86      -5.350  66.120  11.930  1.00  0.00            
ATOM   4301  C   C16A   87      -5.790  67.540   9.010  1.00  0.00            
ATOM   4302  C   C16A   87      -6.140  68.520   7.890  1.00  0.00            
ATOM   4303  C   C16A   87      -6.570  67.820   6.600  1.00  0.00            
ATOM   4304  C   C16A   87      -6.930  68.800   5.480  1.00  0.00            
ATOM   4305  C   C16A   87      -7.370  68.100   4.190  1.00  0.00            
ATOM   4306  C   C16A   87      -7.720  69.070   3.060  1.00  0.00            
ATOM   4307  C   C16A   87      -8.160  68.370   1.770  1.00  0.00            
ATOM   4308  C   C16A   87      -8.520  69.350   0.640  1.00  0.00            
ATOM   4309  C   C16A   87      -8.970  68.650  -0.650  1.00  0.00            
ATOM   4310  C   C16A   87      -9.320  69.630  -1.770  1.00  0.00            
ATOM   4311  C   C16A   87      -9.770  68.930  -3.060  1.00  0.00            
ATOM   4312  C   C16A   87     -10.120  69.900  -4.180  1.00  0.00            
ATOM   4313  C   C16A   87     -10.560  69.200  -5.480  1.00  0.00            
ATOM   4314  C   C16A   87     -10.910  70.180  -6.600  1.00  0.00            
ATOM   4315  C   C16A   87     -11.340  69.480  -7.900  1.00  0.00            
ATOM   4316  C   C16A   87     -11.700  70.460  -9.010  1.00  0.00            
ATOM   4317  H   C16A   87      -4.960  66.880   8.700  1.00  0.00            
ATOM   4318  H   C16A   87      -6.650  66.900   9.260  1.00  0.00            
ATOM   4319  H   C16A   87      -5.480  68.060   9.930  1.00  0.00            
ATOM   4320  H   C16A   87      -5.270  69.170   7.690  1.00  0.00            
ATOM   4321  H   C16A   87      -6.950  69.190   8.240  1.00  0.00            
ATOM   4322  H   C16A   87      -7.450  67.180   6.810  1.00  0.00            
ATOM   4323  H   C16A   87      -5.760  67.150   6.260  1.00  0.00            
ATOM   4324  H   C16A   87      -6.050  69.440   5.260  1.00  0.00            
ATOM   4325  H   C16A   87      -7.740  69.470   5.820  1.00  0.00            
ATOM   4326  H   C16A   87      -8.240  67.450   4.400  1.00  0.00            
ATOM   4327  H   C16A   87      -6.560  67.430   3.840  1.00  0.00            
ATOM   4328  H   C16A   87      -6.850  69.720   2.840  1.00  0.00            
ATOM   4329  H   C16A   87      -8.530  69.750   3.400  1.00  0.00            
ATOM   4330  H   C16A   87      -9.040  67.730   1.990  1.00  0.00            
ATOM   4331  H   C16A   87      -7.360  67.700   1.430  1.00  0.00            
ATOM   4332  H   C16A   87      -7.650  69.990   0.430  1.00  0.00            
ATOM   4333  H   C16A   87      -9.330  70.020   0.990  1.00  0.00            
ATOM   4334  H   C16A   87      -8.160  67.980  -0.990  1.00  0.00            
ATOM   4335  H   C16A   87      -9.840  68.010  -0.430  1.00  0.00            
ATOM   4336  H   C16A   87     -10.130  70.300  -1.430  1.00  0.00            
ATOM   4337  H   C16A   87      -8.450  70.270  -1.980  1.00  0.00            
ATOM   4338  H   C16A   87      -8.960  68.250  -3.400  1.00  0.00            
ATOM   4339  H   C16A   87     -10.640  68.290  -2.850  1.00  0.00            
ATOM   4340  H   C16A   87     -10.930  70.570  -3.840  1.00  0.00            
ATOM   4341  H   C16A   87      -9.250  70.550  -4.400  1.00  0.00            
ATOM   4342  H   C16A   87      -9.750  68.530  -5.820  1.00  0.00            
ATOM   4343  H   C16A   87     -11.430  68.560  -5.260  1.00  0.00            
ATOM   4344  H   C16A   87     -11.720  70.850  -6.260  1.00  0.00            
ATOM   4345  H   C16A   87     -10.040  70.820  -6.810  1.00  0.00            
ATOM   4346  H   C16A   87     -10.540  68.810  -8.240  1.00  0.00            
ATOM   4347  H   C16A   87     -12.220  68.830  -7.690  1.00  0.00            
ATOM   4348  H   C16A   87     -12.010  69.940  -9.930  1.00  0.00            
ATOM   4349  H   C16A   87     -10.830  71.100  -9.260  1.00  0.00            
ATOM   4350  H   C16A   87     -12.520  71.120  -8.700  1.00  0.00            
ATOM   4351  C   C16A   88       2.790  67.140  29.640  1.00  0.00            
ATOM   4352  C   C16A   88       2.440  68.120  28.520  1.00  0.00            
ATOM   4353  C   C16A   88       2.010  67.420  27.230  1.00  0.00            
ATOM   4354  C   C16A   88       1.650  68.400  26.110  1.00  0.00            
ATOM   4355  C   C16A   88       1.210  67.700  24.820  1.00  0.00            
ATOM   4356  C   C16A   88       0.860  68.670  23.690  1.00  0.00            
ATOM   4357  C   C16A   88       0.420  67.970  22.400  1.00  0.00            
ATOM   4358  C   C16A   88       0.060  68.950  21.270  1.00  0.00            
ATOM   4359  C   C16A   88      -0.390  68.250  19.980  1.00  0.00            
ATOM   4360  C   C16A   88      -0.740  69.230  18.860  1.00  0.00            
ATOM   4361  C   C16A   88      -1.190  68.530  17.570  1.00  0.00            
ATOM   4362  C   C16A   88      -1.540  69.500  16.450  1.00  0.00            
ATOM   4363  C   C16A   88      -1.980  68.800  15.150  1.00  0.00            
ATOM   4364  C   C16A   88      -2.330  69.780  14.030  1.00  0.00            
ATOM   4365  C   C16A   88      -2.760  69.080  12.730  1.00  0.00            
ATOM   4366  C   C16A   88      -3.120  70.060  11.620  1.00  0.00            
ATOM   4367  H   C16A   88       3.620  66.480  29.330  1.00  0.00            
ATOM   4368  H   C16A   88       1.930  66.500  29.890  1.00  0.00            
ATOM   4369  H   C16A   88       3.100  67.660  30.560  1.00  0.00            
ATOM   4370  H   C16A   88       3.310  68.770  28.320  1.00  0.00            
ATOM   4371  H   C16A   88       1.630  68.790  28.870  1.00  0.00            
ATOM   4372  H   C16A   88       1.130  66.780  27.440  1.00  0.00            
ATOM   4373  H   C16A   88       2.820  66.750  26.890  1.00  0.00            
ATOM   4374  H   C16A   88       2.530  69.040  25.890  1.00  0.00            
ATOM   4375  H   C16A   88       0.840  69.070  26.450  1.00  0.00            
ATOM   4376  H   C16A   88       0.340  67.050  25.030  1.00  0.00            
ATOM   4377  H   C16A   88       2.020  67.030  24.470  1.00  0.00            
ATOM   4378  H   C16A   88       1.730  69.320  23.470  1.00  0.00            
ATOM   4379  H   C16A   88       0.050  69.350  24.030  1.00  0.00            
ATOM   4380  H   C16A   88      -0.460  67.330  22.620  1.00  0.00            
ATOM   4381  H   C16A   88       1.220  67.300  22.060  1.00  0.00            
ATOM   4382  H   C16A   88       0.930  69.590  21.060  1.00  0.00            
ATOM   4383  H   C16A   88      -0.750  69.620  21.620  1.00  0.00            
ATOM   4384  H   C16A   88       0.420  67.580  19.640  1.00  0.00            
ATOM   4385  H   C16A   88      -1.260  67.610  20.200  1.00  0.00            
ATOM   4386  H   C16A   88      -1.550  69.900  19.200  1.00  0.00            
ATOM   4387  H   C16A   88       0.130  69.870  18.650  1.00  0.00            
ATOM   4388  H   C16A   88      -0.380  67.850  17.230  1.00  0.00            
ATOM   4389  H   C16A   88      -2.060  67.890  17.780  1.00  0.00            
ATOM   4390  H   C16A   88      -2.350  70.170  16.790  1.00  0.00            
ATOM   4391  H   C16A   88      -0.670  70.150  16.230  1.00  0.00            
ATOM   4392  H   C16A   88      -1.170  68.130  14.810  1.00  0.00            
ATOM   4393  H   C16A   88      -2.850  68.160  15.370  1.00  0.00            
ATOM   4394  H   C16A   88      -3.140  70.450  14.370  1.00  0.00            
ATOM   4395  H   C16A   88      -1.460  70.420  13.820  1.00  0.00            
ATOM   4396  H   C16A   88      -1.960  68.410  12.390  1.00  0.00            
ATOM   4397  H   C16A   88      -3.640  68.430  12.940  1.00  0.00            
ATOM   4398  H   C16A   88      -3.430  69.540  10.700  1.00  0.00            
ATOM   4399  H   C16A   88      -2.250  70.700  11.370  1.00  0.00            
ATOM   4400  H   C16A   88      -3.940  70.720  11.930  1.00  0.00            
ATOM   4401  C   C16A   89       5.690  62.140  50.270  1.00  0.00            
ATOM   4402  C   C16A   89       5.340  63.120  49.150  1.00  0.00            
ATOM   4403  C   C16A   89       4.910  62.420  47.860  1.00  0.00            
ATOM   4404  C   C16A   89       4.550  63.400  46.740  1.00  0.00            
ATOM   4405  C   C16A   89       4.110  62.700  45.450  1.00  0.00            
ATOM   4406  C   C16A   89       3.760  63.670  44.320  1.00  0.00            
ATOM   4407  C   C16A   89       3.320  62.970  43.030  1.00  0.00            
ATOM   4408  C   C16A   89       2.960  63.950  41.900  1.00  0.00            
ATOM   4409  C   C16A   89       2.510  63.250  40.610  1.00  0.00            
ATOM   4410  C   C16A   89       2.160  64.230  39.490  1.00  0.00            
ATOM   4411  C   C16A   89       1.710  63.530  38.200  1.00  0.00            
ATOM   4412  C   C16A   89       1.360  64.500  37.080  1.00  0.00            
ATOM   4413  C   C16A   89       0.920  63.800  35.780  1.00  0.00            
ATOM   4414  C   C16A   89       0.570  64.780  34.660  1.00  0.00            
ATOM   4415  C   C16A   89       0.140  64.080  33.360  1.00  0.00            
ATOM   4416  C   C16A   89      -0.220  65.060  32.250  1.00  0.00            
ATOM   4417  H   C16A   89       6.520  61.480  49.960  1.00  0.00            
ATOM   4418  H   C16A   89       4.830  61.500  50.520  1.00  0.00            
ATOM   4419  H   C16A   89       6.000  62.660  51.190  1.00  0.00            
ATOM   4420  H   C16A   89       6.210  63.770  48.950  1.00  0.00            
ATOM   4421  H   C16A   89       4.530  63.790  49.500  1.00  0.00            
ATOM   4422  H   C16A   89       4.030  61.780  48.070  1.00  0.00            
ATOM   4423  H   C16A   89       5.720  61.750  47.520  1.00  0.00            
ATOM   4424  H   C16A   89       5.430  64.040  46.520  1.00  0.00            
ATOM   4425  H   C16A   89       3.740  64.070  47.080  1.00  0.00            
ATOM   4426  H   C16A   89       3.240  62.050  45.660  1.00  0.00            
ATOM   4427  H   C16A   89       4.920  62.030  45.100  1.00  0.00            
ATOM   4428  H   C16A   89       4.630  64.320  44.100  1.00  0.00            
ATOM   4429  H   C16A   89       2.950  64.350  44.660  1.00  0.00            
ATOM   4430  H   C16A   89       2.440  62.330  43.250  1.00  0.00            
ATOM   4431  H   C16A   89       4.120  62.300  42.690  1.00  0.00            
ATOM   4432  H   C16A   89       3.830  64.590  41.690  1.00  0.00            
ATOM   4433  H   C16A   89       2.150  64.620  42.250  1.00  0.00            
ATOM   4434  H   C16A   89       3.320  62.580  40.270  1.00  0.00            
ATOM   4435  H   C16A   89       1.640  62.610  40.830  1.00  0.00            
ATOM   4436  H   C16A   89       1.350  64.900  39.830  1.00  0.00            
ATOM   4437  H   C16A   89       3.030  64.870  39.280  1.00  0.00            
ATOM   4438  H   C16A   89       2.520  62.850  37.860  1.00  0.00            
ATOM   4439  H   C16A   89       0.840  62.890  38.410  1.00  0.00            
ATOM   4440  H   C16A   89       0.550  65.170  37.420  1.00  0.00            
ATOM   4441  H   C16A   89       2.230  65.150  36.860  1.00  0.00            
ATOM   4442  H   C16A   89       1.730  63.130  35.440  1.00  0.00            
ATOM   4443  H   C16A   89       0.050  63.160  36.000  1.00  0.00            
ATOM   4444  H   C16A   89      -0.240  65.450  35.000  1.00  0.00            
ATOM   4445  H   C16A   89       1.440  65.420  34.450  1.00  0.00            
ATOM   4446  H   C16A   89       0.940  63.410  33.020  1.00  0.00            
ATOM   4447  H   C16A   89      -0.740  63.430  33.570  1.00  0.00            
ATOM   4448  H   C16A   89      -0.530  64.540  31.330  1.00  0.00            
ATOM   4449  H   C16A   89       0.650  65.700  32.000  1.00  0.00            
ATOM   4450  H   C16A   89      -1.040  65.720  32.560  1.00  0.00            
ATOM   4451  C   C16A   90      14.270  61.740  70.900  1.00  0.00            
ATOM   4452  C   C16A   90      13.920  62.720  69.780  1.00  0.00            
ATOM   4453  C   C16A   90      13.490  62.020  68.490  1.00  0.00            
ATOM   4454  C   C16A   90      13.130  63.000  67.370  1.00  0.00            
ATOM   4455  C   C16A   90      12.690  62.300  66.080  1.00  0.00            
ATOM   4456  C   C16A   90      12.340  63.270  64.950  1.00  0.00            
ATOM   4457  C   C16A   90      11.900  62.570  63.660  1.00  0.00            
ATOM   4458  C   C16A   90      11.540  63.550  62.530  1.00  0.00            
ATOM   4459  C   C16A   90      11.090  62.850  61.240  1.00  0.00            
ATOM   4460  C   C16A   90      10.740  63.830  60.120  1.00  0.00            
ATOM   4461  C   C16A   90      10.290  63.130  58.830  1.00  0.00            
ATOM   4462  C   C16A   90       9.940  64.100  57.710  1.00  0.00            
ATOM   4463  C   C16A   90       9.500  63.400  56.410  1.00  0.00            
ATOM   4464  C   C16A   90       9.150  64.380  55.290  1.00  0.00            
ATOM   4465  C   C16A   90       8.720  63.680  53.990  1.00  0.00            
ATOM   4466  C   C16A   90       8.360  64.660  52.880  1.00  0.00            
ATOM   4467  H   C16A   90      15.100  61.080  70.590  1.00  0.00            
ATOM   4468  H   C16A   90      13.410  61.100  71.150  1.00  0.00            
ATOM   4469  H   C16A   90      14.580  62.260  71.820  1.00  0.00            
ATOM   4470  H   C16A   90      14.790  63.370  69.580  1.00  0.00            
ATOM   4471  H   C16A   90      13.110  63.390  70.130  1.00  0.00            
ATOM   4472  H   C16A   90      12.610  61.380  68.700  1.00  0.00            
ATOM   4473  H   C16A   90      14.300  61.350  68.150  1.00  0.00            
ATOM   4474  H   C16A   90      14.010  63.640  67.150  1.00  0.00            
ATOM   4475  H   C16A   90      12.320  63.670  67.710  1.00  0.00            
ATOM   4476  H   C16A   90      11.820  61.650  66.290  1.00  0.00            
ATOM   4477  H   C16A   90      13.500  61.630  65.730  1.00  0.00            
ATOM   4478  H   C16A   90      13.210  63.920  64.730  1.00  0.00            
ATOM   4479  H   C16A   90      11.530  63.950  65.290  1.00  0.00            
ATOM   4480  H   C16A   90      11.020  61.930  63.880  1.00  0.00            
ATOM   4481  H   C16A   90      12.700  61.900  63.320  1.00  0.00            
ATOM   4482  H   C16A   90      12.410  64.190  62.320  1.00  0.00            
ATOM   4483  H   C16A   90      10.730  64.220  62.880  1.00  0.00            
ATOM   4484  H   C16A   90      11.900  62.180  60.900  1.00  0.00            
ATOM   4485  H   C16A   90      10.220  62.210  61.460  1.00  0.00            
ATOM   4486  H   C16A   90       9.930  64.500  60.460  1.00  0.00            
ATOM   4487  H   C16A   90      11.610  64.470  59.910  1.00  0.00            
ATOM   4488  H   C16A   90      11.100  62.450  58.490  1.00  0.00            
ATOM   4489  H   C16A   90       9.420  62.490  59.040  1.00  0.00            
ATOM   4490  H   C16A   90       9.130  64.770  58.050  1.00  0.00            
ATOM   4491  H   C16A   90      10.810  64.750  57.490  1.00  0.00            
ATOM   4492  H   C16A   90      10.310  62.730  56.070  1.00  0.00            
ATOM   4493  H   C16A   90       8.630  62.760  56.630  1.00  0.00            
ATOM   4494  H   C16A   90       8.340  65.050  55.630  1.00  0.00            
ATOM   4495  H   C16A   90      10.020  65.020  55.080  1.00  0.00            
ATOM   4496  H   C16A   90       9.520  63.010  53.650  1.00  0.00            
ATOM   4497  H   C16A   90       7.840  63.030  54.200  1.00  0.00            
ATOM   4498  H   C16A   90       8.050  64.140  51.960  1.00  0.00            
ATOM   4499  H   C16A   90       9.230  65.300  52.630  1.00  0.00            
ATOM   4500  H   C16A   90       7.540  65.320  53.190  1.00  0.00            
ATOM   4501  C   C16A   91       7.100  66.740  50.270  1.00  0.00            
ATOM   4502  C   C16A   91       6.750  67.720  49.150  1.00  0.00            
ATOM   4503  C   C16A   91       6.320  67.020  47.860  1.00  0.00            
ATOM   4504  C   C16A   91       5.960  68.000  46.740  1.00  0.00            
ATOM   4505  C   C16A   91       5.520  67.300  45.450  1.00  0.00            
ATOM   4506  C   C16A   91       5.170  68.270  44.320  1.00  0.00            
ATOM   4507  C   C16A   91       4.730  67.570  43.030  1.00  0.00            
ATOM   4508  C   C16A   91       4.370  68.550  41.900  1.00  0.00            
ATOM   4509  C   C16A   91       3.920  67.850  40.610  1.00  0.00            
ATOM   4510  C   C16A   91       3.570  68.830  39.490  1.00  0.00            
ATOM   4511  C   C16A   91       3.120  68.130  38.200  1.00  0.00            
ATOM   4512  C   C16A   91       2.770  69.100  37.080  1.00  0.00            
ATOM   4513  C   C16A   91       2.330  68.400  35.780  1.00  0.00            
ATOM   4514  C   C16A   91       1.980  69.380  34.660  1.00  0.00            
ATOM   4515  C   C16A   91       1.550  68.680  33.360  1.00  0.00            
ATOM   4516  C   C16A   91       1.190  69.660  32.250  1.00  0.00            
ATOM   4517  H   C16A   91       7.930  66.080  49.960  1.00  0.00            
ATOM   4518  H   C16A   91       6.240  66.100  50.520  1.00  0.00            
ATOM   4519  H   C16A   91       7.410  67.260  51.190  1.00  0.00            
ATOM   4520  H   C16A   91       7.620  68.370  48.950  1.00  0.00            
ATOM   4521  H   C16A   91       5.940  68.390  49.500  1.00  0.00            
ATOM   4522  H   C16A   91       5.440  66.380  48.070  1.00  0.00            
ATOM   4523  H   C16A   91       7.130  66.350  47.520  1.00  0.00            
ATOM   4524  H   C16A   91       6.840  68.640  46.520  1.00  0.00            
ATOM   4525  H   C16A   91       5.150  68.670  47.080  1.00  0.00            
ATOM   4526  H   C16A   91       4.650  66.650  45.660  1.00  0.00            
ATOM   4527  H   C16A   91       6.330  66.630  45.100  1.00  0.00            
ATOM   4528  H   C16A   91       6.040  68.920  44.100  1.00  0.00            
ATOM   4529  H   C16A   91       4.360  68.950  44.660  1.00  0.00            
ATOM   4530  H   C16A   91       3.850  66.930  43.250  1.00  0.00            
ATOM   4531  H   C16A   91       5.530  66.900  42.690  1.00  0.00            
ATOM   4532  H   C16A   91       5.240  69.190  41.690  1.00  0.00            
ATOM   4533  H   C16A   91       3.560  69.220  42.250  1.00  0.00            
ATOM   4534  H   C16A   91       4.730  67.180  40.270  1.00  0.00            
ATOM   4535  H   C16A   91       3.050  67.210  40.830  1.00  0.00            
ATOM   4536  H   C16A   91       2.760  69.500  39.830  1.00  0.00            
ATOM   4537  H   C16A   91       4.440  69.470  39.280  1.00  0.00            
ATOM   4538  H   C16A   91       3.930  67.450  37.860  1.00  0.00            
ATOM   4539  H   C16A   91       2.250  67.490  38.410  1.00  0.00            
ATOM   4540  H   C16A   91       1.960  69.770  37.420  1.00  0.00            
ATOM   4541  H   C16A   91       3.640  69.750  36.860  1.00  0.00            
ATOM   4542  H   C16A   91       3.140  67.730  35.440  1.00  0.00            
ATOM   4543  H   C16A   91       1.460  67.760  36.000  1.00  0.00            
ATOM   4544  H   C16A   91       1.170  70.050  35.000  1.00  0.00            
ATOM   4545  H   C16A   91       2.850  70.020  34.450  1.00  0.00            
ATOM   4546  H   C16A   91       2.350  68.010  33.020  1.00  0.00            
ATOM   4547  H   C16A   91       0.670  68.030  33.570  1.00  0.00            
ATOM   4548  H   C16A   91       0.880  69.140  31.330  1.00  0.00            
ATOM   4549  H   C16A   91       2.060  70.300  32.000  1.00  0.00            
ATOM   4550  H   C16A   91       0.370  70.320  32.560  1.00  0.00            
ATOM   4551  C   C16A   92      15.680  66.340  70.900  1.00  0.00            
ATOM   4552  C   C16A   92      15.330  67.320  69.780  1.00  0.00            
ATOM   4553  C   C16A   92      14.900  66.620  68.490  1.00  0.00            
ATOM   4554  C   C16A   92      14.540  67.600  67.370  1.00  0.00            
ATOM   4555  C   C16A   92      14.100  66.900  66.080  1.00  0.00            
ATOM   4556  C   C16A   92      13.750  67.870  64.950  1.00  0.00            
ATOM   4557  C   C16A   92      13.310  67.170  63.660  1.00  0.00            
ATOM   4558  C   C16A   92      12.950  68.150  62.530  1.00  0.00            
ATOM   4559  C   C16A   92      12.500  67.450  61.240  1.00  0.00            
ATOM   4560  C   C16A   92      12.150  68.430  60.120  1.00  0.00            
ATOM   4561  C   C16A   92      11.700  67.730  58.830  1.00  0.00            
ATOM   4562  C   C16A   92      11.350  68.700  57.710  1.00  0.00            
ATOM   4563  C   C16A   92      10.910  68.000  56.410  1.00  0.00            
ATOM   4564  C   C16A   92      10.560  68.980  55.290  1.00  0.00            
ATOM   4565  C   C16A   92      10.130  68.280  53.990  1.00  0.00            
ATOM   4566  C   C16A   92       9.770  69.260  52.880  1.00  0.00            
ATOM   4567  H   C16A   92      16.510  65.680  70.590  1.00  0.00            
ATOM   4568  H   C16A   92      14.820  65.700  71.150  1.00  0.00            
ATOM   4569  H   C16A   92      15.990  66.860  71.820  1.00  0.00            
ATOM   4570  H   C16A   92      16.200  67.970  69.580  1.00  0.00            
ATOM   4571  H   C16A   92      14.520  67.990  70.130  1.00  0.00            
ATOM   4572  H   C16A   92      14.020  65.980  68.700  1.00  0.00            
ATOM   4573  H   C16A   92      15.710  65.950  68.150  1.00  0.00            
ATOM   4574  H   C16A   92      15.420  68.240  67.150  1.00  0.00            
ATOM   4575  H   C16A   92      13.730  68.270  67.710  1.00  0.00            
ATOM   4576  H   C16A   92      13.230  66.250  66.290  1.00  0.00            
ATOM   4577  H   C16A   92      14.910  66.230  65.730  1.00  0.00            
ATOM   4578  H   C16A   92      14.620  68.520  64.730  1.00  0.00            
ATOM   4579  H   C16A   92      12.940  68.550  65.290  1.00  0.00            
ATOM   4580  H   C16A   92      12.430  66.530  63.880  1.00  0.00            
ATOM   4581  H   C16A   92      14.110  66.500  63.320  1.00  0.00            
ATOM   4582  H   C16A   92      13.820  68.790  62.320  1.00  0.00            
ATOM   4583  H   C16A   92      12.140  68.820  62.880  1.00  0.00            
ATOM   4584  H   C16A   92      13.310  66.780  60.900  1.00  0.00            
ATOM   4585  H   C16A   92      11.630  66.810  61.460  1.00  0.00            
ATOM   4586  H   C16A   92      11.340  69.100  60.460  1.00  0.00            
ATOM   4587  H   C16A   92      13.020  69.070  59.910  1.00  0.00            
ATOM   4588  H   C16A   92      12.510  67.050  58.490  1.00  0.00            
ATOM   4589  H   C16A   92      10.830  67.090  59.040  1.00  0.00            
ATOM   4590  H   C16A   92      10.540  69.370  58.050  1.00  0.00            
ATOM   4591  H   C16A   92      12.220  69.350  57.490  1.00  0.00            
ATOM   4592  H   C16A   92      11.720  67.330  56.070  1.00  0.00            
ATOM   4593  H   C16A   92      10.040  67.360  56.630  1.00  0.00            
ATOM   4594  H   C16A   92       9.750  69.650  55.630  1.00  0.00            
ATOM   4595  H   C16A   92      11.430  69.620  55.080  1.00  0.00            
ATOM   4596  H   C16A   92      10.930  67.610  53.650  1.00  0.00            
ATOM   4597  H   C16A   92       9.250  67.630  54.200  1.00  0.00            
ATOM   4598  H   C16A   92       9.460  68.740  51.960  1.00  0.00            
ATOM   4599  H   C16A   92      10.640  69.900  52.630  1.00  0.00            
ATOM   4600  H   C16A   92       8.950  69.920  53.190  1.00  0.00            
ATOM   4601  C   C16A   93      18.580  61.340  91.530  1.00  0.00            
ATOM   4602  C   C16A   93      18.230  62.320  90.410  1.00  0.00            
ATOM   4603  C   C16A   93      17.800  61.620  89.120  1.00  0.00            
ATOM   4604  C   C16A   93      17.440  62.600  88.000  1.00  0.00            
ATOM   4605  C   C16A   93      17.000  61.900  86.710  1.00  0.00            
ATOM   4606  C   C16A   93      16.650  62.870  85.580  1.00  0.00            
ATOM   4607  C   C16A   93      16.210  62.170  84.290  1.00  0.00            
ATOM   4608  C   C16A   93      15.850  63.150  83.160  1.00  0.00            
ATOM   4609  C   C16A   93      15.400  62.450  81.870  1.00  0.00            
ATOM   4610  C   C16A   93      15.050  63.430  80.750  1.00  0.00            
ATOM   4611  C   C16A   93      14.600  62.730  79.460  1.00  0.00            
ATOM   4612  C   C16A   93      14.250  63.700  78.340  1.00  0.00            
ATOM   4613  C   C16A   93      13.810  63.000  77.040  1.00  0.00            
ATOM   4614  C   C16A   93      13.460  63.980  75.920  1.00  0.00            
ATOM   4615  C   C16A   93      13.030  63.280  74.620  1.00  0.00            
ATOM   4616  C   C16A   93      12.670  64.260  73.510  1.00  0.00            
ATOM   4617  H   C16A   93      19.410  60.680  91.220  1.00  0.00            
ATOM   4618  H   C16A   93      17.720  60.700  91.780  1.00  0.00            
ATOM   4619  H   C16A   93      18.890  61.860  92.450  1.00  0.00            
ATOM   4620  H   C16A   93      19.100  62.970  90.210  1.00  0.00            
ATOM   4621  H   C16A   93      17.420  62.990  90.760  1.00  0.00            
ATOM   4622  H   C16A   93      16.920  60.980  89.330  1.00  0.00            
ATOM   4623  H   C16A   93      18.610  60.950  88.780  1.00  0.00            
ATOM   4624  H   C16A   93      18.320  63.240  87.780  1.00  0.00            
ATOM   4625  H   C16A   93      16.630  63.270  88.340  1.00  0.00            
ATOM   4626  H   C16A   93      16.130  61.250  86.920  1.00  0.00            
ATOM   4627  H   C16A   93      17.810  61.230  86.360  1.00  0.00            
ATOM   4628  H   C16A   93      17.520  63.520  85.360  1.00  0.00            
ATOM   4629  H   C16A   93      15.840  63.550  85.920  1.00  0.00            
ATOM   4630  H   C16A   93      15.330  61.530  84.510  1.00  0.00            
ATOM   4631  H   C16A   93      17.010  61.500  83.950  1.00  0.00            
ATOM   4632  H   C16A   93      16.720  63.790  82.950  1.00  0.00            
ATOM   4633  H   C16A   93      15.040  63.820  83.510  1.00  0.00            
ATOM   4634  H   C16A   93      16.210  61.780  81.530  1.00  0.00            
ATOM   4635  H   C16A   93      14.530  61.810  82.090  1.00  0.00            
ATOM   4636  H   C16A   93      14.240  64.100  81.090  1.00  0.00            
ATOM   4637  H   C16A   93      15.920  64.070  80.540  1.00  0.00            
ATOM   4638  H   C16A   93      15.410  62.050  79.120  1.00  0.00            
ATOM   4639  H   C16A   93      13.730  62.090  79.670  1.00  0.00            
ATOM   4640  H   C16A   93      13.440  64.370  78.680  1.00  0.00            
ATOM   4641  H   C16A   93      15.120  64.350  78.120  1.00  0.00            
ATOM   4642  H   C16A   93      14.620  62.330  76.700  1.00  0.00            
ATOM   4643  H   C16A   93      12.940  62.360  77.260  1.00  0.00            
ATOM   4644  H   C16A   93      12.650  64.650  76.260  1.00  0.00            
ATOM   4645  H   C16A   93      14.330  64.620  75.710  1.00  0.00            
ATOM   4646  H   C16A   93      13.830  62.610  74.280  1.00  0.00            
ATOM   4647  H   C16A   93      12.150  62.630  74.830  1.00  0.00            
ATOM   4648  H   C16A   93      12.360  63.740  72.590  1.00  0.00            
ATOM   4649  H   C16A   93      13.540  64.900  73.260  1.00  0.00            
ATOM   4650  H   C16A   93      11.850  64.920  73.820  1.00  0.00            
ATOM   4651  C   C16A   94      27.160  60.940 112.160  1.00  0.00            
ATOM   4652  C   C16A   94      26.810  61.920 111.040  1.00  0.00            
ATOM   4653  C   C16A   94      26.380  61.220 109.750  1.00  0.00            
ATOM   4654  C   C16A   94      26.020  62.200 108.630  1.00  0.00            
ATOM   4655  C   C16A   94      25.580  61.500 107.340  1.00  0.00            
ATOM   4656  C   C16A   94      25.230  62.470 106.210  1.00  0.00            
ATOM   4657  C   C16A   94      24.790  61.770 104.920  1.00  0.00            
ATOM   4658  C   C16A   94      24.430  62.750 103.790  1.00  0.00            
ATOM   4659  C   C16A   94      23.980  62.050 102.500  1.00  0.00            
ATOM   4660  C   C16A   94      23.630  63.030 101.380  1.00  0.00            
ATOM   4661  C   C16A   94      23.180  62.330 100.090  1.00  0.00            
ATOM   4662  C   C16A   94      22.830  63.300  98.970  1.00  0.00            
ATOM   4663  C   C16A   94      22.390  62.600  97.670  1.00  0.00            
ATOM   4664  C   C16A   94      22.040  63.580  96.550  1.00  0.00            
ATOM   4665  C   C16A   94      21.610  62.880  95.250  1.00  0.00            
ATOM   4666  C   C16A   94      21.250  63.860  94.140  1.00  0.00            
ATOM   4667  H   C16A   94      27.990  60.280 111.850  1.00  0.00            
ATOM   4668  H   C16A   94      26.300  60.300 112.410  1.00  0.00            
ATOM   4669  H   C16A   94      27.470  61.460 113.080  1.00  0.00            
ATOM   4670  H   C16A   94      27.680  62.570 110.840  1.00  0.00            
ATOM   4671  H   C16A   94      26.000  62.590 111.390  1.00  0.00            
ATOM   4672  H   C16A   94      25.500  60.580 109.960  1.00  0.00            
ATOM   4673  H   C16A   94      27.190  60.550 109.410  1.00  0.00            
ATOM   4674  H   C16A   94      26.900  62.840 108.410  1.00  0.00            
ATOM   4675  H   C16A   94      25.210  62.870 108.970  1.00  0.00            
ATOM   4676  H   C16A   94      24.710  60.850 107.550  1.00  0.00            
ATOM   4677  H   C16A   94      26.390  60.830 106.990  1.00  0.00            
ATOM   4678  H   C16A   94      26.100  63.120 105.990  1.00  0.00            
ATOM   4679  H   C16A   94      24.420  63.150 106.550  1.00  0.00            
ATOM   4680  H   C16A   94      23.910  61.130 105.140  1.00  0.00            
ATOM   4681  H   C16A   94      25.590  61.100 104.580  1.00  0.00            
ATOM   4682  H   C16A   94      25.300  63.390 103.580  1.00  0.00            
ATOM   4683  H   C16A   94      23.620  63.420 104.140  1.00  0.00            
ATOM   4684  H   C16A   94      24.790  61.380 102.160  1.00  0.00            
ATOM   4685  H   C16A   94      23.110  61.410 102.720  1.00  0.00            
ATOM   4686  H   C16A   94      22.820  63.700 101.720  1.00  0.00            
ATOM   4687  H   C16A   94      24.500  63.670 101.170  1.00  0.00            
ATOM   4688  H   C16A   94      23.990  61.650  99.750  1.00  0.00            
ATOM   4689  H   C16A   94      22.310  61.690 100.300  1.00  0.00            
ATOM   4690  H   C16A   94      22.020  63.970  99.310  1.00  0.00            
ATOM   4691  H   C16A   94      23.700  63.950  98.750  1.00  0.00            
ATOM   4692  H   C16A   94      23.200  61.930  97.330  1.00  0.00            
ATOM   4693  H   C16A   94      21.520  61.960  97.890  1.00  0.00            
ATOM   4694  H   C16A   94      21.230  64.250  96.890  1.00  0.00            
ATOM   4695  H   C16A   94      22.910  64.220  96.340  1.00  0.00            
ATOM   4696  H   C16A   94      22.410  62.210  94.910  1.00  0.00            
ATOM   4697  H   C16A   94      20.730  62.230  95.460  1.00  0.00            
ATOM   4698  H   C16A   94      20.940  63.340  93.220  1.00  0.00            
ATOM   4699  H   C16A   94      22.120  64.500  93.890  1.00  0.00            
ATOM   4700  H   C16A   94      20.430  64.520  94.450  1.00  0.00            
ATOM   4701  C   C16A   95      19.990  65.940  91.530  1.00  0.00            
ATOM   4702  C   C16A   95      19.640  66.920  90.410  1.00  0.00            
ATOM   4703  C   C16A   95      19.210  66.220  89.120  1.00  0.00            
ATOM   4704  C   C16A   95      18.850  67.200  88.000  1.00  0.00            
ATOM   4705  C   C16A   95      18.410  66.500  86.710  1.00  0.00            
ATOM   4706  C   C16A   95      18.060  67.470  85.580  1.00  0.00            
ATOM   4707  C   C16A   95      17.620  66.770  84.290  1.00  0.00            
ATOM   4708  C   C16A   95      17.260  67.750  83.160  1.00  0.00            
ATOM   4709  C   C16A   95      16.810  67.050  81.870  1.00  0.00            
ATOM   4710  C   C16A   95      16.460  68.030  80.750  1.00  0.00            
ATOM   4711  C   C16A   95      16.010  67.330  79.460  1.00  0.00            
ATOM   4712  C   C16A   95      15.660  68.300  78.340  1.00  0.00            
ATOM   4713  C   C16A   95      15.220  67.600  77.040  1.00  0.00            
ATOM   4714  C   C16A   95      14.870  68.580  75.920  1.00  0.00            
ATOM   4715  C   C16A   95      14.440  67.880  74.620  1.00  0.00            
ATOM   4716  C   C16A   95      14.080  68.860  73.510  1.00  0.00            
ATOM   4717  H   C16A   95      20.820  65.280  91.220  1.00  0.00            
ATOM   4718  H   C16A   95      19.130  65.300  91.780  1.00  0.00            
ATOM   4719  H   C16A   95      20.300  66.460  92.450  1.00  0.00            
ATOM   4720  H   C16A   95      20.510  67.570  90.210  1.00  0.00            
ATOM   4721  H   C16A   95      18.830  67.590  90.760  1.00  0.00            
ATOM   4722  H   C16A   95      18.330  65.580  89.330  1.00  0.00            
ATOM   4723  H   C16A   95      20.020  65.550  88.780  1.00  0.00            
ATOM   4724  H   C16A   95      19.730  67.840  87.780  1.00  0.00            
ATOM   4725  H   C16A   95      18.040  67.870  88.340  1.00  0.00            
ATOM   4726  H   C16A   95      17.540  65.850  86.920  1.00  0.00            
ATOM   4727  H   C16A   95      19.220  65.830  86.360  1.00  0.00            
ATOM   4728  H   C16A   95      18.930  68.120  85.360  1.00  0.00            
ATOM   4729  H   C16A   95      17.250  68.150  85.920  1.00  0.00            
ATOM   4730  H   C16A   95      16.740  66.130  84.510  1.00  0.00            
ATOM   4731  H   C16A   95      18.420  66.100  83.950  1.00  0.00            
ATOM   4732  H   C16A   95      18.130  68.390  82.950  1.00  0.00            
ATOM   4733  H   C16A   95      16.450  68.420  83.510  1.00  0.00            
ATOM   4734  H   C16A   95      17.620  66.380  81.530  1.00  0.00            
ATOM   4735  H   C16A   95      15.940  66.410  82.090  1.00  0.00            
ATOM   4736  H   C16A   95      15.650  68.700  81.090  1.00  0.00            
ATOM   4737  H   C16A   95      17.330  68.670  80.540  1.00  0.00            
ATOM   4738  H   C16A   95      16.820  66.650  79.120  1.00  0.00            
ATOM   4739  H   C16A   95      15.140  66.690  79.670  1.00  0.00            
ATOM   4740  H   C16A   95      14.850  68.970  78.680  1.00  0.00            
ATOM   4741  H   C16A   95      16.530  68.950  78.120  1.00  0.00            
ATOM   4742  H   C16A   95      16.030  66.930  76.700  1.00  0.00            
ATOM   4743  H   C16A   95      14.350  66.960  77.260  1.00  0.00            
ATOM   4744  H   C16A   95      14.060  69.250  76.260  1.00  0.00            
ATOM   4745  H   C16A   95      15.740  69.220  75.710  1.00  0.00            
ATOM   4746  H   C16A   95      15.240  67.210  74.280  1.00  0.00            
ATOM   4747  H   C16A   95      13.560  67.230  74.830  1.00  0.00            
ATOM   4748  H   C16A   95      13.770  68.340  72.590  1.00  0.00            
ATOM   4749  H   C16A   95      14.950  69.500  73.260  1.00  0.00            
ATOM   4750  H   C16A   95      13.260  69.520  73.820  1.00  0.00            
ATOM   4751  C   C16A   96      28.570  65.540 112.160  1.00  0.00            
ATOM   4752  C   C16A   96      28.220  66.520 111.040  1.00  0.00            
ATOM   4753  C   C16A   96      27.790  65.820 109.750  1.00  0.00            
ATOM   4754  C   C16A   96      27.430  66.800 108.630  1.00  0.00            
ATOM   4755  C   C16A   96      26.990  66.100 107.340  1.00  0.00            
ATOM   4756  C   C16A   96      26.640  67.070 106.210  1.00  0.00            
ATOM   4757  C   C16A   96      26.200  66.370 104.920  1.00  0.00            
ATOM   4758  C   C16A   96      25.840  67.350 103.790  1.00  0.00            
ATOM   4759  C   C16A   96      25.390  66.650 102.500  1.00  0.00            
ATOM   4760  C   C16A   96      25.040  67.630 101.380  1.00  0.00            
ATOM   4761  C   C16A   96      24.590  66.930 100.090  1.00  0.00            
ATOM   4762  C   C16A   96      24.240  67.900  98.970  1.00  0.00            
ATOM   4763  C   C16A   96      23.800  67.200  97.670  1.00  0.00            
ATOM   4764  C   C16A   96      23.450  68.180  96.550  1.00  0.00            
ATOM   4765  C   C16A   96      23.020  67.480  95.250  1.00  0.00            
ATOM   4766  C   C16A   96      22.660  68.460  94.140  1.00  0.00            
ATOM   4767  H   C16A   96      29.400  64.880 111.850  1.00  0.00            
ATOM   4768  H   C16A   96      27.710  64.900 112.410  1.00  0.00            
ATOM   4769  H   C16A   96      28.880  66.060 113.080  1.00  0.00            
ATOM   4770  H   C16A   96      29.090  67.170 110.840  1.00  0.00            
ATOM   4771  H   C16A   96      27.410  67.190 111.390  1.00  0.00            
ATOM   4772  H   C16A   96      26.910  65.180 109.960  1.00  0.00            
ATOM   4773  H   C16A   96      28.600  65.150 109.410  1.00  0.00            
ATOM   4774  H   C16A   96      28.310  67.440 108.410  1.00  0.00            
ATOM   4775  H   C16A   96      26.620  67.470 108.970  1.00  0.00            
ATOM   4776  H   C16A   96      26.120  65.450 107.550  1.00  0.00            
ATOM   4777  H   C16A   96      27.800  65.430 106.990  1.00  0.00            
ATOM   4778  H   C16A   96      27.510  67.720 105.990  1.00  0.00            
ATOM   4779  H   C16A   96      25.830  67.750 106.550  1.00  0.00            
ATOM   4780  H   C16A   96      25.320  65.730 105.140  1.00  0.00            
ATOM   4781  H   C16A   96      27.000  65.700 104.580  1.00  0.00            
ATOM   4782  H   C16A   96      26.710  67.990 103.580  1.00  0.00            
ATOM   4783  H   C16A   96      25.030  68.020 104.140  1.00  0.00            
ATOM   4784  H   C16A   96      26.200  65.980 102.160  1.00  0.00            
ATOM   4785  H   C16A   96      24.520  66.010 102.720  1.00  0.00            
ATOM   4786  H   C16A   96      24.230  68.300 101.720  1.00  0.00            
ATOM   4787  H   C16A   96      25.910  68.270 101.170  1.00  0.00            
ATOM   4788  H   C16A   96      25.400  66.250  99.750  1.00  0.00            
ATOM   4789  H   C16A   96      23.720  66.290 100.300  1.00  0.00            
ATOM   4790  H   C16A   96      23.430  68.570  99.310  1.00  0.00            
ATOM   4791  H   C16A   96      25.110  68.550  98.750  1.00  0.00            
ATOM   4792  H   C16A   96      24.610  66.530  97.330  1.00  0.00            
ATOM   4793  H   C16A   96      22.930  66.560  97.890  1.00  0.00            
ATOM   4794  H   C16A   96      22.640  68.850  96.890  1.00  0.00            
ATOM   4795  H   C16A   96      24.320  68.820  96.340  1.00  0.00            
ATOM   4796  H   C16A   96      23.820  66.810  94.910  1.00  0.00            
ATOM   4797  H   C16A   96      22.140  66.830  95.460  1.00  0.00            
ATOM   4798  H   C16A   96      22.350  67.940  93.220  1.00  0.00            
ATOM   4799  H   C16A   96      23.530  69.100  93.890  1.00  0.00            
ATOM   4800  H   C16A   96      21.840  69.120  94.450  1.00  0.00            
ATOM   4801  C   C16A   97      -8.650  72.140   9.010  1.00  0.00            
ATOM   4802  C   C16A   97      -9.000  73.120   7.890  1.00  0.00            
ATOM   4803  C   C16A   97      -9.430  72.420   6.600  1.00  0.00            
ATOM   4804  C   C16A   97      -9.790  73.400   5.480  1.00  0.00            
ATOM   4805  C   C16A   97     -10.230  72.700   4.190  1.00  0.00            
ATOM   4806  C   C16A   97     -10.580  73.670   3.060  1.00  0.00            
ATOM   4807  C   C16A   97     -11.020  72.970   1.770  1.00  0.00            
ATOM   4808  C   C16A   97     -11.380  73.950   0.640  1.00  0.00            
ATOM   4809  C   C16A   97     -11.830  73.250  -0.650  1.00  0.00            
ATOM   4810  C   C16A   97     -12.180  74.230  -1.770  1.00  0.00            
ATOM   4811  C   C16A   97     -12.630  73.530  -3.060  1.00  0.00            
ATOM   4812  C   C16A   97     -12.980  74.500  -4.180  1.00  0.00            
ATOM   4813  C   C16A   97     -13.420  73.800  -5.480  1.00  0.00            
ATOM   4814  C   C16A   97     -13.770  74.780  -6.600  1.00  0.00            
ATOM   4815  C   C16A   97     -14.200  74.080  -7.900  1.00  0.00            
ATOM   4816  C   C16A   97     -14.560  75.060  -9.010  1.00  0.00            
ATOM   4817  H   C16A   97      -7.820  71.480   8.700  1.00  0.00            
ATOM   4818  H   C16A   97      -9.510  71.500   9.260  1.00  0.00            
ATOM   4819  H   C16A   97      -8.340  72.660   9.930  1.00  0.00            
ATOM   4820  H   C16A   97      -8.130  73.770   7.690  1.00  0.00            
ATOM   4821  H   C16A   97      -9.810  73.790   8.240  1.00  0.00            
ATOM   4822  H   C16A   97     -10.310  71.780   6.810  1.00  0.00            
ATOM   4823  H   C16A   97      -8.620  71.750   6.260  1.00  0.00            
ATOM   4824  H   C16A   97      -8.910  74.040   5.260  1.00  0.00            
ATOM   4825  H   C16A   97     -10.600  74.070   5.820  1.00  0.00            
ATOM   4826  H   C16A   97     -11.100  72.050   4.400  1.00  0.00            
ATOM   4827  H   C16A   97      -9.420  72.030   3.840  1.00  0.00            
ATOM   4828  H   C16A   97      -9.710  74.320   2.840  1.00  0.00            
ATOM   4829  H   C16A   97     -11.390  74.350   3.400  1.00  0.00            
ATOM   4830  H   C16A   97     -11.900  72.330   1.990  1.00  0.00            
ATOM   4831  H   C16A   97     -10.220  72.300   1.430  1.00  0.00            
ATOM   4832  H   C16A   97     -10.510  74.590   0.430  1.00  0.00            
ATOM   4833  H   C16A   97     -12.190  74.620   0.990  1.00  0.00            
ATOM   4834  H   C16A   97     -11.020  72.580  -0.990  1.00  0.00            
ATOM   4835  H   C16A   97     -12.700  72.610  -0.430  1.00  0.00            
ATOM   4836  H   C16A   97     -12.990  74.900  -1.430  1.00  0.00            
ATOM   4837  H   C16A   97     -11.310  74.870  -1.980  1.00  0.00            
ATOM   4838  H   C16A   97     -11.820  72.850  -3.400  1.00  0.00            
ATOM   4839  H   C16A   97     -13.500  72.890  -2.850  1.00  0.00            
ATOM   4840  H   C16A   97     -13.790  75.170  -3.840  1.00  0.00            
ATOM   4841  H   C16A   97     -12.110  75.150  -4.400  1.00  0.00            
ATOM   4842  H   C16A   97     -12.610  73.130  -5.820  1.00  0.00            
ATOM   4843  H   C16A   97     -14.290  73.160  -5.260  1.00  0.00            
ATOM   4844  H   C16A   97     -14.580  75.450  -6.260  1.00  0.00            
ATOM   4845  H   C16A   97     -12.900  75.420  -6.810  1.00  0.00            
ATOM   4846  H   C16A   97     -13.400  73.410  -8.240  1.00  0.00            
ATOM   4847  H   C16A   97     -15.080  73.430  -7.690  1.00  0.00            
ATOM   4848  H   C16A   97     -14.870  74.540  -9.930  1.00  0.00            
ATOM   4849  H   C16A   97     -13.690  75.700  -9.260  1.00  0.00            
ATOM   4850  H   C16A   97     -15.380  75.720  -8.700  1.00  0.00            
ATOM   4851  C   C16A   98      -0.070  71.740  29.640  1.00  0.00            
ATOM   4852  C   C16A   98      -0.420  72.720  28.520  1.00  0.00            
ATOM   4853  C   C16A   98      -0.850  72.020  27.230  1.00  0.00            
ATOM   4854  C   C16A   98      -1.210  73.000  26.110  1.00  0.00            
ATOM   4855  C   C16A   98      -1.650  72.300  24.820  1.00  0.00            
ATOM   4856  C   C16A   98      -2.000  73.270  23.690  1.00  0.00            
ATOM   4857  C   C16A   98      -2.440  72.570  22.400  1.00  0.00            
ATOM   4858  C   C16A   98      -2.800  73.550  21.270  1.00  0.00            
ATOM   4859  C   C16A   98      -3.250  72.850  19.980  1.00  0.00            
ATOM   4860  C   C16A   98      -3.600  73.830  18.860  1.00  0.00            
ATOM   4861  C   C16A   98      -4.050  73.130  17.570  1.00  0.00            
ATOM   4862  C   C16A   98      -4.400  74.100  16.450  1.00  0.00            
ATOM   4863  C   C16A   98      -4.840  73.400  15.150  1.00  0.00            
ATOM   4864  C   C16A   98      -5.190  74.380  14.030  1.00  0.00            
ATOM   4865  C   C16A   98      -5.620  73.680  12.730  1.00  0.00            
ATOM   4866  C   C16A   98      -5.980  74.660  11.620  1.00  0.00            
ATOM   4867  H   C16A   98       0.760  71.080  29.330  1.00  0.00            
ATOM   4868  H   C16A   98      -0.930  71.100  29.890  1.00  0.00            
ATOM   4869  H   C16A   98       0.240  72.260  30.560  1.00  0.00            
ATOM   4870  H   C16A   98       0.450  73.370  28.320  1.00  0.00            
ATOM   4871  H   C16A   98      -1.230  73.390  28.870  1.00  0.00            
ATOM   4872  H   C16A   98      -1.730  71.380  27.440  1.00  0.00            
ATOM   4873  H   C16A   98      -0.040  71.350  26.890  1.00  0.00            
ATOM   4874  H   C16A   98      -0.330  73.640  25.890  1.00  0.00            
ATOM   4875  H   C16A   98      -2.020  73.670  26.450  1.00  0.00            
ATOM   4876  H   C16A   98      -2.520  71.650  25.030  1.00  0.00            
ATOM   4877  H   C16A   98      -0.840  71.630  24.470  1.00  0.00            
ATOM   4878  H   C16A   98      -1.130  73.920  23.470  1.00  0.00            
ATOM   4879  H   C16A   98      -2.810  73.950  24.030  1.00  0.00            
ATOM   4880  H   C16A   98      -3.320  71.930  22.620  1.00  0.00            
ATOM   4881  H   C16A   98      -1.640  71.900  22.060  1.00  0.00            
ATOM   4882  H   C16A   98      -1.930  74.190  21.060  1.00  0.00            
ATOM   4883  H   C16A   98      -3.610  74.220  21.620  1.00  0.00            
ATOM   4884  H   C16A   98      -2.440  72.180  19.640  1.00  0.00            
ATOM   4885  H   C16A   98      -4.120  72.210  20.200  1.00  0.00            
ATOM   4886  H   C16A   98      -4.410  74.500  19.200  1.00  0.00            
ATOM   4887  H   C16A   98      -2.730  74.470  18.650  1.00  0.00            
ATOM   4888  H   C16A   98      -3.240  72.450  17.230  1.00  0.00            
ATOM   4889  H   C16A   98      -4.920  72.490  17.780  1.00  0.00            
ATOM   4890  H   C16A   98      -5.210  74.770  16.790  1.00  0.00            
ATOM   4891  H   C16A   98      -3.530  74.750  16.230  1.00  0.00            
ATOM   4892  H   C16A   98      -4.030  72.730  14.810  1.00  0.00            
ATOM   4893  H   C16A   98      -5.710  72.760  15.370  1.00  0.00            
ATOM   4894  H   C16A   98      -6.000  75.050  14.370  1.00  0.00            
ATOM   4895  H   C16A   98      -4.320  75.020  13.820  1.00  0.00            
ATOM   4896  H   C16A   98      -4.820  73.010  12.390  1.00  0.00            
ATOM   4897  H   C16A   98      -6.500  73.030  12.940  1.00  0.00            
ATOM   4898  H   C16A   98      -6.290  74.140  10.700  1.00  0.00            
ATOM   4899  H   C16A   98      -5.110  75.300  11.370  1.00  0.00            
ATOM   4900  H   C16A   98      -6.800  75.320  11.930  1.00  0.00            
ATOM   4901  C   C16A   99      -7.240  76.740   9.010  1.00  0.00            
ATOM   4902  C   C16A   99      -7.590  77.720   7.890  1.00  0.00            
ATOM   4903  C   C16A   99      -8.020  77.020   6.600  1.00  0.00            
ATOM   4904  C   C16A   99      -8.380  78.000   5.480  1.00  0.00            
ATOM   4905  C   C16A   99      -8.820  77.300   4.190  1.00  0.00            
ATOM   4906  C   C16A   99      -9.170  78.270   3.060  1.00  0.00            
ATOM   4907  C   C16A   99      -9.610  77.570   1.770  1.00  0.00            
ATOM   4908  C   C16A   99      -9.970  78.550   0.640  1.00  0.00            
ATOM   4909  C   C16A   99     -10.420  77.850  -0.650  1.00  0.00            
ATOM   4910  C   C16A   99     -10.770  78.830  -1.770  1.00  0.00            
ATOM   4911  C   C16A   99     -11.220  78.130  -3.060  1.00  0.00            
ATOM   4912  C   C16A   99     -11.570  79.100  -4.180  1.00  0.00            
ATOM   4913  C   C16A   99     -12.010  78.400  -5.480  1.00  0.00            
ATOM   4914  C   C16A   99     -12.360  79.380  -6.600  1.00  0.00            
ATOM   4915  C   C16A   99     -12.790  78.680  -7.900  1.00  0.00            
ATOM   4916  C   C16A   99     -13.150  79.660  -9.010  1.00  0.00            
ATOM   4917  H   C16A   99      -6.410  76.080   8.700  1.00  0.00            
ATOM   4918  H   C16A   99      -8.100  76.100   9.260  1.00  0.00            
ATOM   4919  H   C16A   99      -6.930  77.260   9.930  1.00  0.00            
ATOM   4920  H   C16A   99      -6.720  78.370   7.690  1.00  0.00            
ATOM   4921  H   C16A   99      -8.400  78.390   8.240  1.00  0.00            
ATOM   4922  H   C16A   99      -8.900  76.380   6.810  1.00  0.00            
ATOM   4923  H   C16A   99      -7.210  76.350   6.260  1.00  0.00            
ATOM   4924  H   C16A   99      -7.500  78.640   5.260  1.00  0.00            
ATOM   4925  H   C16A   99      -9.190  78.670   5.820  1.00  0.00            
ATOM   4926  H   C16A   99      -9.690  76.650   4.400  1.00  0.00            
ATOM   4927  H   C16A   99      -8.010  76.630   3.840  1.00  0.00            
ATOM   4928  H   C16A   99      -8.300  78.920   2.840  1.00  0.00            
ATOM   4929  H   C16A   99      -9.980  78.950   3.400  1.00  0.00            
ATOM   4930  H   C16A   99     -10.490  76.930   1.990  1.00  0.00            
ATOM   4931  H   C16A   99      -8.810  76.900   1.430  1.00  0.00            
ATOM   4932  H   C16A   99      -9.100  79.190   0.430  1.00  0.00            
ATOM   4933  H   C16A   99     -10.780  79.220   0.990  1.00  0.00            
ATOM   4934  H   C16A   99      -9.610  77.180  -0.990  1.00  0.00            
ATOM   4935  H   C16A   99     -11.290  77.210  -0.430  1.00  0.00            
ATOM   4936  H   C16A   99     -11.580  79.500  -1.430  1.00  0.00            
ATOM   4937  H   C16A   99      -9.900  79.470  -1.980  1.00  0.00            
ATOM   4938  H   C16A   99     -10.410  77.450  -3.400  1.00  0.00            
ATOM   4939  H   C16A   99     -12.090  77.490  -2.850  1.00  0.00            
ATOM   4940  H   C16A   99     -12.380  79.770  -3.840  1.00  0.00            
ATOM   4941  H   C16A   99     -10.700  79.750  -4.400  1.00  0.00            
ATOM   4942  H   C16A   99     -11.200  77.730  -5.820  1.00  0.00            
ATOM   4943  H   C16A   99     -12.880  77.760  -5.260  1.00  0.00            
ATOM   4944  H   C16A   99     -13.170  80.050  -6.260  1.00  0.00            
ATOM   4945  H   C16A   99     -11.490  80.020  -6.810  1.00  0.00            
ATOM   4946  H   C16A   99     -11.990  78.010  -8.240  1.00  0.00            
ATOM   4947  H   C16A   99     -13.670  78.030  -7.690  1.00  0.00            
ATOM   4948  H   C16A   99     -13.460  79.140  -9.930  1.00  0.00            
ATOM   4949  H   C16A   99     -12.280  80.300  -9.260  1.00  0.00            
ATOM   4950  H   C16A   99     -13.970  80.320  -8.700  1.00  0.00            
ATOM   4951  C   C16A  100       1.340  76.340  29.640  1.00  0.00            
ATOM   4952  C   C16A  100       0.990  77.320  28.520  1.00  0.00            
ATOM   4953  C   C16A  100       0.560  76.620  27.230  1.00  0.00            
ATOM   4954  C   C16A  100       0.200  77.600  26.110  1.00  0.00            
ATOM   4955  C   C16A  100      -0.240  76.900  24.820  1.00  0.00            
ATOM   4956  C   C16A  100      -0.590  77.870  23.690  1.00  0.00            
ATOM   4957  C   C16A  100      -1.030  77.170  22.400  1.00  0.00            
ATOM   4958  C   C16A  100      -1.390  78.150  21.270  1.00  0.00            
ATOM   4959  C   C16A  100      -1.840  77.450  19.980  1.00  0.00            
ATOM   4960  C   C16A  100      -2.190  78.430  18.860  1.00  0.00            
ATOM   4961  C   C16A  100      -2.640  77.730  17.570  1.00  0.00            
ATOM   4962  C   C16A  100      -2.990  78.700  16.450  1.00  0.00            
ATOM   4963  C   C16A  100      -3.430  78.000  15.150  1.00  0.00            
ATOM   4964  C   C16A  100      -3.780  78.980  14.030  1.00  0.00            
ATOM   4965  C   C16A  100      -4.210  78.280  12.730  1.00  0.00            
ATOM   4966  C   C16A  100      -4.570  79.260  11.620  1.00  0.00            
ATOM   4967  H   C16A  100       2.170  75.680  29.330  1.00  0.00            
ATOM   4968  H   C16A  100       0.480  75.700  29.890  1.00  0.00            
ATOM   4969  H   C16A  100       1.650  76.860  30.560  1.00  0.00            
ATOM   4970  H   C16A  100       1.860  77.970  28.320  1.00  0.00            
ATOM   4971  H   C16A  100       0.180  77.990  28.870  1.00  0.00            
ATOM   4972  H   C16A  100      -0.320  75.980  27.440  1.00  0.00            
ATOM   4973  H   C16A  100       1.370  75.950  26.890  1.00  0.00            
ATOM   4974  H   C16A  100       1.080  78.240  25.890  1.00  0.00            
ATOM   4975  H   C16A  100      -0.610  78.270  26.450  1.00  0.00            
ATOM   4976  H   C16A  100      -1.110  76.250  25.030  1.00  0.00            
ATOM   4977  H   C16A  100       0.570  76.230  24.470  1.00  0.00            
ATOM   4978  H   C16A  100       0.280  78.520  23.470  1.00  0.00            
ATOM   4979  H   C16A  100      -1.400  78.550  24.030  1.00  0.00            
ATOM   4980  H   C16A  100      -1.910  76.530  22.620  1.00  0.00            
ATOM   4981  H   C16A  100      -0.230  76.500  22.060  1.00  0.00            
ATOM   4982  H   C16A  100      -0.520  78.790  21.060  1.00  0.00            
ATOM   4983  H   C16A  100      -2.200  78.820  21.620  1.00  0.00            
ATOM   4984  H   C16A  100      -1.030  76.780  19.640  1.00  0.00            
ATOM   4985  H   C16A  100      -2.710  76.810  20.200  1.00  0.00            
ATOM   4986  H   C16A  100      -3.000  79.100  19.200  1.00  0.00            
ATOM   4987  H   C16A  100      -1.320  79.070  18.650  1.00  0.00            
ATOM   4988  H   C16A  100      -1.830  77.050  17.230  1.00  0.00            
ATOM   4989  H   C16A  100      -3.510  77.090  17.780  1.00  0.00            
ATOM   4990  H   C16A  100      -3.800  79.370  16.790  1.00  0.00            
ATOM   4991  H   C16A  100      -2.120  79.350  16.230  1.00  0.00            
ATOM   4992  H   C16A  100      -2.620  77.330  14.810  1.00  0.00            
ATOM   4993  H   C16A  100      -4.300  77.360  15.370  1.00  0.00            
ATOM   4994  H   C16A  100      -4.590  79.650  14.370  1.00  0.00            
ATOM   4995  H   C16A  100      -2.910  79.620  13.820  1.00  0.00            
ATOM   4996  H   C16A  100      -3.410  77.610  12.390  1.00  0.00            
ATOM   4997  H   C16A  100      -5.090  77.630  12.940  1.00  0.00            
ATOM   4998  H   C16A  100      -4.880  78.740  10.700  1.00  0.00            
ATOM   4999  H   C16A  100      -3.700  79.900  11.370  1.00  0.00            
ATOM   5000  H   C16A  100      -5.390  79.920  11.930  1.00  0.00            
ATOM   5001  C   C16A  101       4.240  71.340  50.270  1.00  0.00            
ATOM   5002  C   C16A  101       3.890  72.320  49.150  1.00  0.00            
ATOM   5003  C   C16A  101       3.460  71.620  47.860  1.00  0.00            
ATOM   5004  C   C16A  101       3.100  72.600  46.740  1.00  0.00            
ATOM   5005  C   C16A  101       2.660  71.900  45.450  1.00  0.00            
ATOM   5006  C   C16A  101       2.310  72.870  44.320  1.00  0.00            
ATOM   5007  C   C16A  101       1.870  72.170  43.030  1.00  0.00            
ATOM   5008  C   C16A  101       1.510  73.150  41.900  1.00  0.00            
ATOM   5009  C   C16A  101       1.060  72.450  40.610  1.00  0.00            
ATOM   5010  C   C16A  101       0.710  73.430  39.490  1.00  0.00            
ATOM   5011  C   C16A  101       0.260  72.730  38.200  1.00  0.00            
ATOM   5012  C   C16A  101      -0.090  73.700  37.080  1.00  0.00            
ATOM   5013  C   C16A  101      -0.530  73.000  35.780  1.00  0.00            
ATOM   5014  C   C16A  101      -0.880  73.980  34.660  1.00  0.00            
ATOM   5015  C   C16A  101      -1.310  73.280  33.360  1.00  0.00            
ATOM   5016  C   C16A  101      -1.670  74.260  32.250  1.00  0.00            
ATOM   5017  H   C16A  101       5.070  70.680  49.960  1.00  0.00            
ATOM   5018  H   C16A  101       3.380  70.700  50.520  1.00  0.00            
ATOM   5019  H   C16A  101       4.550  71.860  51.190  1.00  0.00            
ATOM   5020  H   C16A  101       4.760  72.970  48.950  1.00  0.00            
ATOM   5021  H   C16A  101       3.080  72.990  49.500  1.00  0.00            
ATOM   5022  H   C16A  101       2.580  70.980  48.070  1.00  0.00            
ATOM   5023  H   C16A  101       4.270  70.950  47.520  1.00  0.00            
ATOM   5024  H   C16A  101       3.980  73.240  46.520  1.00  0.00            
ATOM   5025  H   C16A  101       2.290  73.270  47.080  1.00  0.00            
ATOM   5026  H   C16A  101       1.790  71.250  45.660  1.00  0.00            
ATOM   5027  H   C16A  101       3.470  71.230  45.100  1.00  0.00            
ATOM   5028  H   C16A  101       3.180  73.520  44.100  1.00  0.00            
ATOM   5029  H   C16A  101       1.500  73.550  44.660  1.00  0.00            
ATOM   5030  H   C16A  101       0.990  71.530  43.250  1.00  0.00            
ATOM   5031  H   C16A  101       2.670  71.500  42.690  1.00  0.00            
ATOM   5032  H   C16A  101       2.380  73.790  41.690  1.00  0.00            
ATOM   5033  H   C16A  101       0.700  73.820  42.250  1.00  0.00            
ATOM   5034  H   C16A  101       1.870  71.780  40.270  1.00  0.00            
ATOM   5035  H   C16A  101       0.190  71.810  40.830  1.00  0.00            
ATOM   5036  H   C16A  101      -0.100  74.100  39.830  1.00  0.00            
ATOM   5037  H   C16A  101       1.580  74.070  39.280  1.00  0.00            
ATOM   5038  H   C16A  101       1.070  72.050  37.860  1.00  0.00            
ATOM   5039  H   C16A  101      -0.610  72.090  38.410  1.00  0.00            
ATOM   5040  H   C16A  101      -0.900  74.370  37.420  1.00  0.00            
ATOM   5041  H   C16A  101       0.780  74.350  36.860  1.00  0.00            
ATOM   5042  H   C16A  101       0.280  72.330  35.440  1.00  0.00            
ATOM   5043  H   C16A  101      -1.400  72.360  36.000  1.00  0.00            
ATOM   5044  H   C16A  101      -1.690  74.650  35.000  1.00  0.00            
ATOM   5045  H   C16A  101      -0.010  74.620  34.450  1.00  0.00            
ATOM   5046  H   C16A  101      -0.510  72.610  33.020  1.00  0.00            
ATOM   5047  H   C16A  101      -2.190  72.630  33.570  1.00  0.00            
ATOM   5048  H   C16A  101      -1.980  73.740  31.330  1.00  0.00            
ATOM   5049  H   C16A  101      -0.800  74.900  32.000  1.00  0.00            
ATOM   5050  H   C16A  101      -2.490  74.920  32.560  1.00  0.00            
ATOM   5051  C   C16A  102      12.820  70.940  70.900  1.00  0.00            
ATOM   5052  C   C16A  102      12.470  71.920  69.780  1.00  0.00            
ATOM   5053  C   C16A  102      12.040  71.220  68.490  1.00  0.00            
ATOM   5054  C   C16A  102      11.680  72.200  67.370  1.00  0.00            
ATOM   5055  C   C16A  102      11.240  71.500  66.080  1.00  0.00            
ATOM   5056  C   C16A  102      10.890  72.470  64.950  1.00  0.00            
ATOM   5057  C   C16A  102      10.450  71.770  63.660  1.00  0.00            
ATOM   5058  C   C16A  102      10.090  72.750  62.530  1.00  0.00            
ATOM   5059  C   C16A  102       9.640  72.050  61.240  1.00  0.00            
ATOM   5060  C   C16A  102       9.290  73.030  60.120  1.00  0.00
[truncated: 9,080,272 more chars]
