# Supplementary material for: Structure of the Hexadecane Rotator Phase: Combination of X-ray Spectra and Molecular Dynamics Simulation
Source: J Phys Chem B. 2023 Aug 30;127(36):7772–84. doi: 10.1021/acs.jpcb.3c02027 (PMC10510391; doi:10.1021/acs.jpcb.3c02027)
Supplement: Supplementary file 2 — jp3c02027_si_002.zip [file jp3c02027_si_002.zip › supporting_archive_C16_rotator_XRay_MD_review_2023-07-03/Williams7B_LAMMPS_moltemplate/hexadecane.lt]

import "williams7B.lt"


Hexadecane inherits Williams7B {

  write('Data Atoms') {
    $atom:C1    $mol:.  @atom:CT   0.000  0.000  0.000
    $atom:C2    $mol:.  @atom:CT   0.000  0.000  0.000
    $atom:C3    $mol:.  @atom:CT   0.000  0.000  0.000
    $atom:C4    $mol:.  @atom:CT   0.000  0.000  0.000
    $atom:C5    $mol:.  @atom:CT   0.000  0.000  0.000
    $atom:C6    $mol:.  @atom:CT   0.000  0.000  0.000
    $atom:C7    $mol:.  @atom:CT   0.000  0.000  0.000
    $atom:C8    $mol:.  @atom:CT   0.000  0.000  0.000
    $atom:C9    $mol:.  @atom:CT   0.000  0.000  0.000
    $atom:C10   $mol:.  @atom:CT   0.000  0.000  0.000
    $atom:C11   $mol:.  @atom:CT   0.000  0.000  0.000
    $atom:C12   $mol:.  @atom:CT   0.000  0.000  0.000
    $atom:C13   $mol:.  @atom:CT   0.000  0.000  0.000
    $atom:C14   $mol:.  @atom:CT   0.000  0.000  0.000
    $atom:C15   $mol:.  @atom:CT   0.000  0.000  0.000
    $atom:C16   $mol:.  @atom:CT   0.000  0.000  0.000
    $atom:H17   $mol:.  @atom:HC   0.000  0.000  0.000
    $atom:H18   $mol:.  @atom:HC   0.000  0.000  0.000
    $atom:H19   $mol:.  @atom:HC   0.000  0.000  0.000
    $atom:H20   $mol:.  @atom:HC   0.000  0.000  0.000
    $atom:H21   $mol:.  @atom:HC   0.000  0.000  0.000
    $atom:H22   $mol:.  @atom:HC   0.000  0.000  0.000
    $atom:H23   $mol:.  @atom:HC   0.000  0.000  0.000
    $atom:H24   $mol:.  @atom:HC   0.000  0.000  0.000
    $atom:H25   $mol:.  @atom:HC   0.000  0.000  0.000
    $atom:H26   $mol:.  @atom:HC   0.000  0.000  0.000
    $atom:H27   $mol:.  @atom:HC   0.000  0.000  0.000
    $atom:H28   $mol:.  @atom:HC   0.000  0.000  0.000
    $atom:H29   $mol:.  @atom:HC   0.000  0.000  0.000
    $atom:H30   $mol:.  @atom:HC   0.000  0.000  0.000
    $atom:H31   $mol:.  @atom:HC   0.000  0.000  0.000
    $atom:H32   $mol:.  @atom:HC   0.000  0.000  0.000
    $atom:H33   $mol:.  @atom:HC   0.000  0.000  0.000
    $atom:H34   $mol:.  @atom:HC   0.000  0.000  0.000
    $atom:H35   $mol:.  @atom:HC   0.000  0.000  0.000
    $atom:H36   $mol:.  @atom:HC   0.000  0.000  0.000
    $atom:H37   $mol:.  @atom:HC   0.000  0.000  0.000
    $atom:H38   $mol:.  @atom:HC   0.000  0.000  0.000
    $atom:H39   $mol:.  @atom:HC   0.000  0.000  0.000
    $atom:H40   $mol:.  @atom:HC   0.000  0.000  0.000
    $atom:H41   $mol:.  @atom:HC   0.000  0.000  0.000
    $atom:H42   $mol:.  @atom:HC   0.000  0.000  0.000
    $atom:H43   $mol:.  @atom:HC   0.000  0.000  0.000
    $atom:H44   $mol:.  @atom:HC   0.000  0.000  0.000
    $atom:H45   $mol:.  @atom:HC   0.000  0.000  0.000
    $atom:H46   $mol:.  @atom:HC   0.000  0.000  0.000
    $atom:H47   $mol:.  @atom:HC   0.000  0.000  0.000
    $atom:H48   $mol:.  @atom:HC   0.000  0.000  0.000
    $atom:H49   $mol:.  @atom:HC   0.000  0.000  0.000
    $atom:H50   $mol:.  @atom:HC   0.000  0.000  0.000
  }

  #  The "." in "$mol:." refers to the current object's molecule ID,

  write('Data Bonds') {
    $bond:bond1    @bond:CT-HC    $atom:C1   $atom:H17 
    $bond:bond2    @bond:CT-HC    $atom:C1   $atom:H18
    $bond:bond3    @bond:CT-HC    $atom:C1   $atom:H19 
    $bond:bond4    @bond:CT-CT    $atom:C1   $atom:C2  
    $bond:bond5    @bond:CT-CT    $atom:C2   $atom:C3  
    $bond:bond6    @bond:CT-HC    $atom:C2   $atom:H20
    $bond:bond7    @bond:CT-HC    $atom:C2   $atom:H21
    $bond:bond8    @bond:CT-HC    $atom:C3   $atom:H22
    $bond:bond9    @bond:CT-HC    $atom:C3   $atom:H23
    $bond:bond10   @bond:CT-CT    $atom:C3   $atom:C4
    $bond:bond11   @bond:CT-CT    $atom:C4   $atom:C5  
    $bond:bond12   @bond:CT-HC    $atom:C4   $atom:H24 
    $bond:bond13   @bond:CT-HC    $atom:C4   $atom:H25
    $bond:bond14   @bond:CT-HC    $atom:C5   $atom:H26
    $bond:bond15   @bond:CT-HC    $atom:C5   $atom:H27
    $bond:bond16   @bond:CT-CT    $atom:C5   $atom:C6
    $bond:bond17   @bond:CT-HC    $atom:C6   $atom:H28 
    $bond:bond18   @bond:CT-HC    $atom:C6   $atom:H29 
    $bond:bond19   @bond:CT-CT    $atom:C6   $atom:C7  
    $bond:bond20   @bond:CT-CT    $atom:C7   $atom:C8  
    $bond:bond21   @bond:CT-HC    $atom:C7   $atom:H30
    $bond:bond22   @bond:CT-HC    $atom:C7   $atom:H31
    $bond:bond23   @bond:CT-HC    $atom:C8   $atom:H32
    $bond:bond24   @bond:CT-HC    $atom:C8   $atom:H33 
    $bond:bond25   @bond:CT-CT    $atom:C8   $atom:C9  
    $bond:bond26   @bond:CT-HC    $atom:C9   $atom:H34
    $bond:bond27   @bond:CT-HC    $atom:C9   $atom:H35
    $bond:bond28   @bond:CT-CT    $atom:C9   $atom:C10
    $bond:bond29   @bond:CT-CT    $atom:C10  $atom:C11
    $bond:bond30   @bond:CT-HC    $atom:C10  $atom:H36 
    $bond:bond31   @bond:CT-HC    $atom:C10  $atom:H37
    $bond:bond32   @bond:CT-HC    $atom:C11  $atom:H38
    $bond:bond33   @bond:CT-HC    $atom:C11  $atom:H39 
    $bond:bond34   @bond:CT-CT    $atom:C11  $atom:C12 
    $bond:bond35   @bond:CT-CT    $atom:C12  $atom:C13
    $bond:bond36   @bond:CT-HC    $atom:C12  $atom:H40
    $bond:bond37   @bond:CT-HC    $atom:C12  $atom:H41 
    $bond:bond38   @bond:CT-HC    $atom:C13  $atom:H42 
    $bond:bond39   @bond:CT-HC    $atom:C13  $atom:H43
    $bond:bond40   @bond:CT-CT    $atom:C13  $atom:C14
    $bond:bond41   @bond:CT-HC    $atom:C14  $atom:H44
    $bond:bond42   @bond:CT-HC    $atom:C14  $atom:H45
    $bond:bond43   @bond:CT-CT    $atom:C14  $atom:C15 
    $bond:bond44   @bond:CT-CT    $atom:C15  $atom:C16
    $bond:bond45   @bond:CT-HC    $atom:C15  $atom:H46 
    $bond:bond46   @bond:CT-HC    $atom:C15  $atom:H47
    $bond:bond47   @bond:CT-HC    $atom:C16  $atom:H50
    $bond:bond48   @bond:CT-HC    $atom:C16  $atom:H48
    $bond:bond49   @bond:CT-HC    $atom:C16  $atom:H49
  }

}
