# Supplementary material for: Structure of the Hexadecane Rotator Phase: Combination of X-ray Spectra and Molecular Dynamics Simulation
Source: J Phys Chem B. 2023 Aug 30;127(36):7772–84. doi: 10.1021/acs.jpcb.3c02027 (PMC10510391; doi:10.1021/acs.jpcb.3c02027)
Supplement: Supplementary file 2 — jp3c02027_si_002.zip [file jp3c02027_si_002.zip › supporting_archive_C16_rotator_XRay_MD_review_2023-07-03/Williams7B_LAMMPS_moltemplate/system.in.charges]

    set type 1         charge  0.0       # "Alkane C-H2/3"
    set type 2         charge  0.0       # "Alkane H-C"
