# Supplementary material for: Structure of the Hexadecane Rotator Phase: Combination of X-ray Spectra and Molecular Dynamics Simulation
Source: J Phys Chem B. 2023 Aug 30;127(36):7772–84. doi: 10.1021/acs.jpcb.3c02027 (PMC10510391; doi:10.1021/acs.jpcb.3c02027)
Supplement: Supplementary file 2 — jp3c02027_si_002.zip [file jp3c02027_si_002.zip › supporting_archive_C16_rotator_XRay_MD_review_2023-07-03/Williams7B_LAMMPS_moltemplate/system.in.init]

    units real
    atom_style molecular
    bond_style harmonic
    angle_style harmonic
    dihedral_style opls
    pair_style buck/intel 10.0
    pair_modify tail yes
    special_bonds lj/coul 0.0 0.0 0.0
