# Supplementary material for: Structure of the Hexadecane Rotator Phase: Combination of X-ray Spectra and Molecular Dynamics Simulation
Source: J Phys Chem B. 2023 Aug 30;127(36):7772–84. doi: 10.1021/acs.jpcb.3c02027 (PMC10510391; doi:10.1021/acs.jpcb.3c02027)
Supplement: Supplementary file 2 — jp3c02027_si_002.zip [file jp3c02027_si_002.zip › supporting_archive_C16_rotator_XRay_MD_review_2023-07-03/Williams7B_LAMMPS_moltemplate/system.in.settings]

    pair_coeff  1  1  81705.5  0.27070  479.174
    pair_coeff  1  2  13894.8  0.26588  121.226
    pair_coeff  2  2  3263.4   0.26107  30.567
    bond_coeff  1  268.0  1.53
    bond_coeff  2  340.0  1.04
    angle_coeff  1  58.35  113.7
    angle_coeff  2  37.5   109.2
    angle_coeff  3  33.0   106.0
    dihedral_coeff  1  0.468 -0.192 0.820 0.000
    dihedral_coeff  2  0.000  0.000 0.354 0.000
    dihedral_coeff  3  0.000  0.000 0.330 0.000
