# Supplementary material for: Structure of the Hexadecane Rotator Phase: Combination of X-ray Spectra and Molecular Dynamics Simulation
Source: J Phys Chem B. 2023 Aug 30;127(36):7772–84. doi: 10.1021/acs.jpcb.3c02027 (PMC10510391; doi:10.1021/acs.jpcb.3c02027)
Supplement: Supplementary file 2 — jp3c02027_si_002.zip [file jp3c02027_si_002.zip › supporting_archive_C16_rotator_XRay_MD_review_2023-07-03/Williams7B_LAMMPS_moltemplate/system.lt]

import "hexadecane.lt"

# Periodic boundary conditions:
write_once("Data Boundary") {
   0.000   85.400           xlo xhi
   0.000   92.000           ylo yhi
   0.000  123.780           zlo zhi
 -14.500   38.670   -2.400  xy  xz  yz
}

molecules = new Hexadecane [2400]
