# Supplementary material for: Structure of the Hexadecane Rotator Phase: Combination of X-ray Spectra and Molecular Dynamics Simulation
Source: J Phys Chem B. 2023 Aug 30;127(36):7772–84. doi: 10.1021/acs.jpcb.3c02027 (PMC10510391; doi:10.1021/acs.jpcb.3c02027)
Supplement: Supplementary file 2 — jp3c02027_si_002.zip [file jp3c02027_si_002.zip › supporting_archive_C16_rotator_XRay_MD_review_2023-07-03/Williams7B_LAMMPS_moltemplate/williams7B.lt]

#   Williams 7B alkane force field in moltemplate format
#

Williams7B {


  # Below we will use lammps "set" command to assign atom charges
  # by atom type.  http://lammps.sandia.gov/doc/set.html

  write_once("In Charges") {
    set type @atom:CT         charge  0.0       # "Alkane C-H2/3"
    set type @atom:HC         charge  0.0       # "Alkane H-C"
  }

  # NOTE: In addition to setting atom charge by atom type, you can add
  #    write_once("Data Charge By Bond") {
  #      @atom:A @atom:B 0.05 -0.05
  #    }
  # sections to your force-field file.  This defines rules to assign 
  # incremental charges to pairs of atoms depending on who they are bonded to.
  # (These are also called "bond_increments".)


  write_once("Data Masses") {
    @atom:CT      12.011
    @atom:HC      1.008
  }


  # ---------- EQUIVALENCE CATEGORIES for bonded interaction lookup ----------
  #  Each type of atom has a separate ID used for looking up bond parameters
  #  and a separate ID for looking up 3-body angle interaction parameters
  #  and a separate ID for looking up 4-body dihedral interaction parameters
  #  and a separate ID for looking up 4-body improper interaction parameters
  #  The complete @atom type name includes ALL of these ID numbers.  There's
  #  no need to force the end-user to type the complete name of each atom.
  #  The "replace" command used below informs moltemplate that the short
  #  @atom names we have been using above are equivalent to the complete
  #  @atom names used below:

  #replace{ @atom:CT @atom:CT_b1_a1_d1_i1 }
  #replace{ @atom:HC @atom:HC_b2_a2_d2_i2 }


  # ------------------ Non-Bonded Interactions: -------------------------
  # http://lammps.sandia.gov/doc/pair_lj.html
  # Syntax:
  # pair_coeff    AtomType1    AtomType2   pair_style_name  parameters...

  write_once("In Settings") {
    pair_coeff  @atom:CT  @atom:CT  81705.5  0.27070  479.174
    pair_coeff  @atom:CT  @atom:HC  13894.8  0.26588  121.226
    pair_coeff  @atom:HC  @atom:HC  3263.4   0.26107  30.567
  }

  # distance = Angstroms
  # energy = Kcal/mole


  # ------- Bonded Interactions: -------

  write_once("In Settings") {
    bond_coeff  @bond:CT-CT  268.0  1.53
    bond_coeff  @bond:CT-HC  340.0  1.04
  }

  write_once("Data Bonds By Type") {
    @bond:CT-CT @atom:CT @atom:CT
    @bond:CT-HC @atom:CT @atom:HC
  }


  # ------- Angle Interactions -------

  write_once("In Settings") {
    angle_coeff  @angle:CT-CT-CT  58.35  113.7
    angle_coeff  @angle:CT-CT-HC  37.5   109.2
    angle_coeff  @angle:HC-CT-HC  33.0   106.0
  }

  write_once("Data Angles By Type") {
    @angle:CT-CT-CT  @atom:CT  @atom:CT  @atom:CT
    @angle:CT-CT-HC  @atom:CT  @atom:CT  @atom:HC
    @angle:HC-CT-HC  @atom:HC  @atom:CT  @atom:HC
  }


  # ----------- Dihedral Interactions  ------------

  write_once("In Settings") {
    dihedral_coeff  @dihedral:CT-CT-CT-CT  0.468 -0.192 0.820 0.000
    dihedral_coeff  @dihedral:CT-CT-CT-HC  0.000  0.000 0.354 0.000
    dihedral_coeff  @dihedral:HC-CT-CT-HC  0.000  0.000 0.330 0.000
  } 

  write_once("Data Dihedrals By Type") {
    @dihedral:CT-CT-CT-CT @atom:CT @atom:CT @atom:CT @atom:CT
    @dihedral:CT-CT-CT-HC @atom:CT @atom:CT @atom:CT @atom:HC
    @dihedral:HC-CT-CT-HC @atom:HC @atom:CT @atom:CT @atom:HC
  }


  # ------- Choosing LAMMPS Interaction Styles  -------
  # LAMMPS supports many different kinds of bonded and non-bonded interactions
  # which can be selected at run time.  Although we specified these above in the
  # pair_coeff, bond_coeff, angle_coeff, dihedral_coeff, and improper_coeff
  # commands, we must also specify this in the "In Init" section:

  write_once("In Init") {
    units real
    atom_style molecular
    bond_style harmonic
    angle_style harmonic
    dihedral_style opls
    pair_style buck/intel 10.0
    pair_modify tail yes
    special_bonds lj/coul 0.0 0.0 0.0
  }

  # Optional:
  #       I use "hybrid" styles in case the user later wishes to
  #       combine the molecules built using this force-field with other
  #       molecules that use other styles.  (This is not necessarily
  #       a good idea, but LAMMPS and moltemplate both allow it.)
  #       For more information:
  #       http://lammps.sandia.gov/doc/pair_hybrid.html
  #       http://lammps.sandia.gov/doc/bond_hybrid.html
  #       http://lammps.sandia.gov/doc/angle_hybrid.html
  #       http://lammps.sandia.gov/doc/dihedral_hybrid.html
  #       http://lammps.sandia.gov/doc/improper_hybrid.html


}  
